# Supplementary material for: Luteolin inhibits triple-negative breast cancer by inducing apoptosis and autophagy through SGK1-FOXO3a-BNIP3 signaling
Source: Front Pharmacol. 2023 Jun 6;14:1200843. doi: 10.3389/fphar.2023.1200843 (PMC10279868; doi:10.3389/fphar.2023.1200843)
Supplement: Supplementary file 2 [file Table1.xlsx]

## Sheet: Sheet1
gene_id	gene_name	EntrezID	transcript_id	GO	KEGG	KO_ENTRY	EC	Description	trans_type	DO	Reactome	FPKM.Luteolin_1	FPKM.Luteolin_2	FPKM.Luteolin_3	FPKM.DMSO_1	FPKM.DMSO_2	FPKM.DMSO_3	fc	log2(fc)	pval	qval	regulation	significant
ENSG00000112984	KIF20A	10112	ENST00000394894;ENST00000511638;ENST00000503417;ENST00000504621;ENST00000502338	GO:0000166(nucleotide binding);GO:0000281(mitotic cytokinesis);GO:0001578(microtubule bundle formation);GO:0003774(motor activity);GO:0003777(microtubule motor activity);GO:0005515(protein binding);GO:0005524(ATP binding);GO:0005634(nucleus);GO:0005654(nucleoplasm);GO:0005737(cytoplasm);GO:0005794(Golgi apparatus);GO:0005819(spindle);GO:0005856(cytoskeleton);GO:0005871(kinesin complex);GO:0005874…	NA	K10402	NA	kinesin family member 20A [Source:HGNC Symbol;Acc:HGNC:9787]	protein_coding;retained_intron;nonsense_mediated_decay	DOID:4(disease);DOID:440(neuromuscular_disease);DOID:170(endocrine_gland_cancer);DOID:162(cancer);DOID:863(nervous_system_disease);DOID:14566(disease_of_cellular_proliferation);DOID:10595(Charcot_Marie_Tooth_disease);DOID:870(neuropathy);DOID:1793(pancreatic_cancer);DOID:0050686(organ_system_cancer);DOID:7(disease_of_anatomical_entity)	R_HSA_6811442(Intra_Golgi_and_retrograde_Golgi_to_ER_traffic);R_HSA_5653656(Vesicle_mediated_transport);R_HSA_68886(M_Phase);R_HSA_199991(Membrane_Trafficking);R_HSA_2132295(MHC_class_II_antigen_presentation);R_HSA_68884(Mitotic_Telophase/Cytokinesis);R_HSA_168256(Immune_System);R_HSA_1640170(Cell_Cycle);R_HSA_8856688(Golgi_to_ER_retrograde_transport);R_HSA_983231(Factors_involved_in_megakaryocyt…	4.47034	5.43704	4.598	35.6642	34.5206	33.5083	0.139888	-2.83766	7.43306e-109	2.28314e-104	down	yes
ENSG00000166851	PLK1	5347	ENST00000300093;ENST00000562272;ENST00000564794;ENST00000568568;ENST00000570220;ENST00000562407;ENST00000564947	GO:0000070(mitotic sister chromatid segregation);GO:0000086(G2/M transition of mitotic cell cycle);GO:0000122(negative regulation of transcription by RNA polymerase II);GO:0000132(establishment of mitotic spindle orientation);GO:0000166(nucleotide binding);GO:0000278(mitotic cell cycle);GO:0000281(mitotic cytokinesis);GO:0000287(magnesium ion binding);GO:0000775(chromosome, centromeric region);GO…	04068(FoxO signaling pathway);04110(Cell cycle);04114(Oocyte meiosis);04914(Progesterone-mediated oocyte maturation);04914(Progesterone-mediated oocyte maturation)	K06631	EC:2.7.11.21	polo like kinase 1 [Source:HGNC Symbol;Acc:HGNC:9077]	protein_coding;retained_intron;nonsense_mediated_decay	DOID:0080001(bone_disease);DOID:684(hepatocellular_carcinoma);DOID:1240(leukemia);DOID:934(viral_infectious_disease);DOID:1612(breast_cancer);DOID:2531(hematologic_cancer);DOID:17(musculoskeletal_system_disease);DOID:5679(retinal_disease);DOID:630(genetic_disease);DOID:0050687(cell_type_cancer);DOID:3571(liver_cancer);DOID:0050117(disease_by_infectious_agent);DOID:4(disease);DOID:0050177(monogeni…	R_HSA_194315(Signaling_by_Rho_GTPases);R_HSA_176408(Regulation_of_APC/C_activators_between_G1/S_and_early_anaphase);R_HSA_141444(Amplification__of_signal_from_unattached__kinetochores_via_a_MAD2__inhibitory_signal);R_HSA_8854518(AURKA_Activation_by_TPX2);R_HSA_9648025(EML4_and_NUDC_in_mitotic_spindle_formation);R_HSA_69620(Cell_Cycle_Checkpoints);R_HSA_156711(Polo_like_kinase_mediated_events);R_H…	3.64345	3.22639	3.06418	25.3298	20.5638	19.8194	0.151173	-2.72573	5.10961e-65	7.84734e-61	down	yes
ENSG00000101447	FAM83D	81610	ENST00000619850;ENST00000619304	GO:0000922(spindle pole);GO:0001837(epithelial to mesenchymal transition);GO:0005515(protein binding);GO:0005737(cytoplasm);GO:0005819(spindle);GO:0005829(cytosol);GO:0005856(cytoskeleton);GO:0007049(cell cycle);GO:0007165(signal transduction);GO:0008017(microtubule binding);GO:0008283(cell population proliferation);GO:0015630(microtubule cytoskeleton);GO:0016477(cell migration);GO:0019894(kinesi…	NA	K16805	NA	family with sequence similarity 83 member D [Source:HGNC Symbol;Acc:HGNC:16122]	protein_coding	NA	NA	6.16483	6.85801	7.72561	29.1126	31.9565	30.2536	0.227199	-2.13797	1.22286e-55	1.25205e-51	down	yes
ENSG00000064300	NGFR	4804	ENST00000172229;ENST00000509200	GO:0001540(amyloid-beta binding);GO:0001678(cellular glucose homeostasis);GO:0004888(transmembrane signaling receptor activity);GO:0005035(death receptor activity);GO:0005515(protein binding);GO:0005516(calmodulin binding);GO:0005576(extracellular region);GO:0005654(nucleoplasm);GO:0005737(cytoplasm);GO:0005768(endosome);GO:0005829(cytosol);GO:0005886(plasma membrane);GO:0005887(integral componen…	04010(MAPK signaling pathway);04014(Ras signaling pathway);04015(Rap1 signaling pathway);04060(Cytokine-cytokine receptor interaction);04151(PI3K-Akt signaling pathway);04215(Apoptosis - multiple species);04722(Neurotrophin signaling pathway);05202(Transcriptional misregulation in cancer);05202(Transcriptional misregulation in cancer)	K02583	NA	nerve growth factor receptor [Source:HGNC Symbol;Acc:HGNC:7809]	protein_coding	DOID:18(urinary_system_disease);DOID:0080001(bone_disease);DOID:684(hepatocellular_carcinoma);DOID:1307(dementia);DOID:934(viral_infectious_disease);DOID:17(musculoskeletal_system_disease);DOID:5679(retinal_disease);DOID:3620(central_nervous_system_cancer);DOID:0050687(cell_type_cancer);DOID:1115(sarcoma);DOID:3571(liver_cancer);DOID:0050117(disease_by_infectious_agent);DOID:4(disease);DOID:5419(…	R_HSA_205017(NFG_and_proNGF_binds_to_p75NTR);R_HSA_205043(NRIF_signals_cell_death_from_the_nucleus);R_HSA_204998(Cell_death_signalling_via_NRAGE,_NRIF_and_NADE);R_HSA_193648(NRAGE_signals_death_through_JNK);R_HSA_209563(Axonal_growth_stimulation);R_HSA_193634(Axonal_growth_inhibition_(RHOA_activation));R_HSA_73887(Death_Receptor_Signalling);R_HSA_209560(NF_kB_is_activated_and_signals_survival);R_…	0.911045	1.70388	1.68433	18.9545	17.1881	12.4658	0.0884467	-3.49905	1.37192e-52	1.0535e-48	down	yes
ENSG00000112715	VEGFA	7422	ENST00000523950;ENST00000493786;ENST00000497139;ENST00000480614;ENST00000512683;ENST00000520948;ENST00000372067;ENST00000476772;ENST00000425836;ENST00000372064;ENST00000372077;ENST00000518538;ENST00000230480;ENST00000372055;ENST00000518689;ENST00000672860;ENST00000413642;ENST00000519767;ENST00000417285	GO:0000122(negative regulation of transcription by RNA polymerase II);GO:0001525(angiogenesis);GO:0001541(ovarian follicle development);GO:0001569(branching involved in blood vessel morphogenesis);GO:0001570(vasculogenesis);GO:0001666(response to hypoxia);GO:0001701(in utero embryonic development);GO:0001822(kidney development);GO:0001934(positive regulation of protein phosphorylation);GO:0001938…	01521(EGFR tyrosine kinase inhibitor resistance);04010(MAPK signaling pathway);04014(Ras signaling pathway);04015(Rap1 signaling pathway);04066(HIF-1 signaling pathway);04151(PI3K-Akt signaling pathway);04370(VEGF signaling pathway);04510(Focal adhesion);04926(Relaxin signaling pathway);04933(AGE-RAGE signaling pathway in diabetic complications);05163(Human cytomegalovirus infection);05165(Human …	K05448	NA	vascular endothelial growth factor A [Source:HGNC Symbol;Acc:HGNC:12680]	protein_coding;retained_intron	DOID:9809(hypersensitivity_vasculitis);DOID:230(lateral_sclerosis);DOID:18(urinary_system_disease);DOID:1176(bronchial_disease);DOID:3087(gingivitis);DOID:0080001(bone_disease);DOID:4798(aggressive_systemic_mastocytosis);DOID:0060037(developmental_disorder_of_mental_health);DOID:684(hepatocellular_carcinoma);DOID:3996(urinary_system_cancer);DOID:12205(dengue_disease);DOID:13580(cholestasis);DOID:…	R_HSA_212436(Generic_Transcription_Pathway);R_HSA_2262752(Cellular_responses_to_stress);R_HSA_8864260(Transcriptional_regulation_by_the_AP_2_(TFAP2)_family_of_transcription_factors);R_HSA_195399(VEGF_binds_to_VEGFR_leading_to_receptor_dimerization);R_HSA_194138(Signaling_by_VEGF);R_HSA_76005(Response_to_elevated_platelet_cytosolic_Ca2+);R_HSA_1234174(Cellular_response_to_hypoxia);R_HSA_1280215(Cy…	83.0963	82.9672	77.0636	24.389	23.4827	25.1193	3.33092	1.73592	1.03924e-51	6.38428e-48	up	yes
ENSG00000169679	BUB1	699	ENST00000302759;ENST00000409311;ENST00000477481;ENST00000490632;ENST00000465029;ENST00000478175;ENST00000468927;ENST00000671097;ENST00000466333;ENST00000447014;ENST00000436916;ENST00000420328;ENST00000666956	GO:0000166(nucleotide binding);GO:0000775(chromosome, centromeric region);GO:0000776(kinetochore);GO:0000777(condensed chromosome kinetochore);GO:0000778(condensed nuclear chromosome kinetochore);GO:0000942(condensed nuclear chromosome outer kinetochore);GO:0004672(protein kinase activity);GO:0004674(protein serine/threonine kinase activity);GO:0005515(protein binding);GO:0005524(ATP binding);GO:…	04110(Cell cycle);04114(Oocyte meiosis);04914(Progesterone-mediated oocyte maturation);04914(Progesterone-mediated oocyte maturation)	NA	NA	BUB1 mitotic checkpoint serine/threonine kinase [Source:HGNC Symbol;Acc:HGNC:1148]	protein_coding;processed_transcript;retained_intron;nonsense_mediated_decay	DOID:5223(infertility);DOID:1240(leukemia);DOID:2531(hematologic_cancer);DOID:4(disease);DOID:162(cancer);DOID:14566(disease_of_cellular_proliferation);DOID:0060083(immune_system_cancer);DOID:15(reproductive_system_disease);DOID:0050686(organ_system_cancer);DOID:7(disease_of_anatomical_entity)	R_HSA_194315(Signaling_by_Rho_GTPases);R_HSA_141444(Amplification__of_signal_from_unattached__kinetochores_via_a_MAD2__inhibitory_signal);R_HSA_9648025(EML4_and_NUDC_in_mitotic_spindle_formation);R_HSA_69620(Cell_Cycle_Checkpoints);R_HSA_2467813(Separation_of_Sister_Chromatids);R_HSA_68886(M_Phase);R_HSA_2555396(Mitotic_Metaphase_and_Anaphase);R_HSA_69618(Mitotic_Spindle_Checkpoint);R_HSA_9716542…	12.3266	14.0068	14.0803	40.9584	39.5208	41.8185	0.330453	-1.59748	1.13804e-47	5.82601e-44	down	yes
ENSG00000066279	ASPM	259266	ENST00000367409;ENST00000367408;ENST00000294732	GO:0000922(spindle pole);GO:0001764(neuron migration);GO:0002052(positive regulation of neuroblast proliferation);GO:0005515(protein binding);GO:0005516(calmodulin binding);GO:0005634(nucleus);GO:0005737(cytoplasm);GO:0005813(centrosome);GO:0005819(spindle);GO:0005856(cytoskeleton);GO:0005874(microtubule);GO:0007049(cell cycle);GO:0007051(spindle organization);GO:0007283(spermatogenesis);GO:00074…	NA	K16743	NA	assembly factor for spindle microtubules [Source:HGNC Symbol;Acc:HGNC:19048]	protein_coding	DOID:684(hepatocellular_carcinoma);DOID:0080015(physical_disorder);DOID:630(genetic_disease);DOID:225(syndrome);DOID:0050687(cell_type_cancer);DOID:3571(liver_cancer);DOID:4(disease);DOID:0050177(monogenic_disease);DOID:0050736(autosomal_dominant_disease);DOID:2490(congenital_nervous_system_abnormality);DOID:5683(hereditary_breast_ovarian_cancer);DOID:0050739(autosomal_genetic_disease);DOID:2994(…	NA	2.45388	3.99313	3.53343	15.4239	15.8538	17.8125	0.203309	-2.29826	6.28575e-46	2.75819e-42	down	yes
ENSG00000138356	AOX1	316	ENST00000485106;ENST00000374700;ENST00000485965;ENST00000260930;ENST00000472553;ENST00000465297	GO:0004031(aldehyde oxidase activity);GO:0004854(xanthine dehydrogenase activity);GO:0005506(iron ion binding);GO:0005737(cytoplasm);GO:0005829(cytosol);GO:0009055(electron transfer activity);GO:0009115(xanthine catabolic process);GO:0016491(oxidoreductase activity);GO:0017144(drug metabolic process);GO:0022900(electron transport chain);GO:0042802(identical protein binding);GO:0042803(protein hom…	00280(Valine, leucine and isoleucine degradation);00350(Tyrosine metabolism);00380(Tryptophan metabolism);00750(Vitamin B6 metabolism);00760(Nicotinate and nicotinamide metabolism);00830(Retinol metabolism);00982(Drug metabolism - cytochrome P450);04630(Jak-STAT signaling pathway);04630(Jak-STAT signaling pathway)	NA	NA	aldehyde oxidase 1 [Source:HGNC Symbol;Acc:HGNC:553]	processed_transcript;protein_coding;retained_intron	NA	R_HSA_196854(Metabolism_of_vitamins_and_cofactors);R_HSA_196849(Metabolism_of_water_soluble_vitamins_and_cofactors);R_HSA_964975(Vitamins_B6_activation_to_pyridoxal_phosphate);R_HSA_1430728(Metabolism)	3.51345	3.61116	4.06047	13.3737	13.3697	16.2419	0.260207	-1.94227	2.03738e-45	7.8225e-42	down	yes
ENSG00000157456	CCNB2	9133	ENST00000288207;ENST00000621385;ENST00000561077;ENST00000559301	GO:0000079(regulation of cyclin-dependent protein serine/threonine kinase activity);GO:0000086(G2/M transition of mitotic cell cycle);GO:0000307(cyclin-dependent protein kinase holoenzyme complex);GO:0001701(in utero embryonic development);GO:0005515(protein binding);GO:0005634(nucleus);GO:0005737(cytoplasm);GO:0005813(centrosome);GO:0005829(cytosol);GO:0007049(cell cycle);GO:0007077(mitotic nucl…	04068(FoxO signaling pathway);04110(Cell cycle);04114(Oocyte meiosis);04115(p53 signaling pathway);04218(Cellular senescence);04914(Progesterone-mediated oocyte maturation);05166(Human T-cell leukemia virus 1 infection);05170(Human immunodeficiency virus 1 infection);05170(Human immunodeficiency virus 1 infection)	K21770	NA	cyclin B2 [Source:HGNC Symbol;Acc:HGNC:1580]	protein_coding;retained_intron	DOID:1324(lung_cancer);DOID:4(disease);DOID:3905(lung_carcinoma);DOID:162(cancer);DOID:657(adenoma);DOID:3908(non_small_cell_lung_carcinoma);DOID:14566(disease_of_cellular_proliferation);DOID:3910(lung_adenocarcinoma);DOID:0060072(benign_neoplasm);DOID:0060084(cell_type_benign_neoplasm);DOID:0050686(organ_system_cancer);DOID:0050615(respiratory_system_cancer)	R_HSA_69478(G2/M_DNA_replication_checkpoint);R_HSA_69620(Cell_Cycle_Checkpoints);R_HSA_156711(Polo_like_kinase_mediated_events);R_HSA_2565942(Regulation_of_PLK1_Activity_at_G2/M_Transition);R_HSA_2980767(Activation_of_NIMA_Kinases_NEK9,_NEK6,_NEK7);R_HSA_2980766(Nuclear_Envelope_Breakdown);R_HSA_68886(M_Phase);R_HSA_2555396(Mitotic_Metaphase_and_Anaphase);R_HSA_69275(G2/M_Transition);R_HSA_164017…	6.31114	7.01684	6.40283	25.355	23.3055	22.7127	0.276446	-1.85493	6.40403e-45	2.18562e-41	down	yes
ENSG00000198576	ARC	23237,8996	ENST00000356613;ENST00000581404	GO:0001669(acrosomal vesicle);GO:0003723(RNA binding);GO:0003729(mRNA binding);GO:0005515(protein binding);GO:0005737(cytoplasm);GO:0005768(endosome);GO:0005856(cytoskeleton);GO:0005886(plasma membrane);GO:0005938(cell cortex);GO:0006897(endocytosis);GO:0007010(cytoskeleton organization);GO:0007275(multicellular organism development);GO:0007492(endoderm development);GO:0007612(learning);GO:000761…	05031(Amphetamine addiction);05031(Amphetamine addiction)	K15867	NA	activity regulated cytoskeleton associated protein [Source:HGNC Symbol;Acc:HGNC:648]	protein_coding;processed_transcript	NA	R_HSA_166520(Signaling_by_NTRKs);R_HSA_9031628(NGF_stimulated_transcription);R_HSA_198725(Nuclear_Events_(kinase_and_transcription_factor_activation));R_HSA_162582(Signal_Transduction);R_HSA_187037(Signaling_by_NTRK1_(TRKA));R_HSA_9006934(Signaling_by_Receptor_Tyrosine_Kinases)	6.80718	3.29521	3.06555	0.0209191	0.0713125	0.0895517	72.4375	6.17867	1.87268e-43	5.75213e-40	up	yes
ENSG00000087586	AURKA	6790	ENST00000395907;ENST00000347343;ENST00000456249;ENST00000422322;ENST00000420474;ENST00000395913;ENST00000395911;ENST00000395914;ENST00000451915;ENST00000312783;ENST00000371356;ENST00000395915;ENST00000441357	GO:0000086(G2/M transition of mitotic cell cycle);GO:0000166(nucleotide binding);GO:0000212(meiotic spindle organization);GO:0000226(microtubule cytoskeleton organization);GO:0000278(mitotic cell cycle);GO:0000780(condensed nuclear chromosome, centromeric region);GO:0000922(spindle pole);GO:0004672(protein kinase activity);GO:0004674(protein serine/threonine kinase activity);GO:0004712(protein se…	04114(Oocyte meiosis);04914(Progesterone-mediated oocyte maturation);04914(Progesterone-mediated oocyte maturation)	K11481	EC:2.7.11.1	aurora kinase A [Source:HGNC Symbol;Acc:HGNC:11393]	protein_coding	DOID:684(hepatocellular_carcinoma);DOID:3996(urinary_system_cancer);DOID:2394(ovarian_cancer);DOID:1240(leukemia);DOID:1612(breast_cancer);DOID:2531(hematologic_cancer);DOID:630(genetic_disease);DOID:0050687(cell_type_cancer);DOID:1115(sarcoma);DOID:3571(liver_cancer);DOID:1037(lymphoblastic_leukemia);DOID:4(disease);DOID:0050177(monogenic_disease);DOID:1749(squamous_cell_carcinoma);DOID:1192(per…	R_HSA_212436(Generic_Transcription_Pathway);R_HSA_6804114(TP53_Regulates_Transcription_of_Genes_Involved_in_G2_Cell_Cycle_Arrest);R_HSA_8854518(AURKA_Activation_by_TPX2);R_HSA_2565942(Regulation_of_PLK1_Activity_at_G2/M_Transition);R_HSA_597592(Post_translational_protein_modification);R_HSA_69275(G2/M_Transition);R_HSA_6791312(TP53_Regulates_Transcription_of_Cell_Cycle_Genes);R_HSA_8854521(Intera…	20.3511	17.7354	17.4099	67.3091	62.8475	64.5812	0.28498	-1.81107	4.81014e-43	1.34317e-39	down	yes
ENSG00000091986	CCDC80	151887	ENST00000206423;ENST00000479368;ENST00000475181;ENST00000461431;ENST00000439685;ENST00000469554	GO:0001968(fibronectin binding);GO:0005539(glycosaminoglycan binding);GO:0005576(extracellular region);GO:0005604(basement membrane);GO:0005614(interstitial matrix);GO:0008201(heparin binding);GO:0009617(response to bacterium);GO:0010811(positive regulation of cell-substrate adhesion);GO:0016020(membrane);GO:0016021(integral component of membrane);GO:0030198(extracellular matrix organization);GO:…	NA	NA	NA	coiled-coil domain containing 80 [Source:HGNC Symbol;Acc:HGNC:30649]	protein_coding;processed_transcript	NA	NA	1.78502	2.00477	1.94416	5.34782	6.29756	6.15422	0.322139	-1.63424	5.70542e-38	1.4604e-34	down	yes
ENSG00000138778	CENPE	1062	ENST00000380026;ENST00000265148;ENST00000514974;ENST00000515478;ENST00000509120;ENST00000509823	GO:0000166(nucleotide binding);GO:0000278(mitotic cell cycle);GO:0000775(chromosome, centromeric region);GO:0000776(kinetochore);GO:0000777(condensed chromosome kinetochore);GO:0000779(condensed chromosome, centromeric region);GO:0003774(motor activity);GO:0003777(microtubule motor activity);GO:0005515(protein binding);GO:0005524(ATP binding);GO:0005634(nucleus);GO:0005654(nucleoplasm);GO:0005694…	NA	NA	NA	centromere protein E [Source:HGNC Symbol;Acc:HGNC:1856]	protein_coding;retained_intron	DOID:684(hepatocellular_carcinoma);DOID:3571(liver_cancer);DOID:4(disease);DOID:162(cancer);DOID:3119(gastrointestinal_system_cancer);DOID:14566(disease_of_cellular_proliferation);DOID:686(liver_carcinoma);DOID:0050686(organ_system_cancer)	R_HSA_194315(Signaling_by_Rho_GTPases);R_HSA_6811442(Intra_Golgi_and_retrograde_Golgi_to_ER_traffic);R_HSA_141444(Amplification__of_signal_from_unattached__kinetochores_via_a_MAD2__inhibitory_signal);R_HSA_9648025(EML4_and_NUDC_in_mitotic_spindle_formation);R_HSA_69620(Cell_Cycle_Checkpoints);R_HSA_2467813(Separation_of_Sister_Chromatids);R_HSA_5653656(Vesicle_mediated_transport);R_HSA_68886(M_Ph…	2.25392	2.81619	2.78923	8.81403	8.35749	10.7967	0.28101	-1.83131	1.83758e-37	4.34178e-34	down	yes
ENSG00000124762	CDKN1A	1026	ENST00000244741;ENST00000462537;ENST00000405375;ENST00000373711;ENST00000478800	GO:0000079(regulation of cyclin-dependent protein serine/threonine kinase activity);GO:0000082(G1/S transition of mitotic cell cycle);GO:0000086(G2/M transition of mitotic cell cycle);GO:0000307(cyclin-dependent protein kinase holoenzyme complex);GO:0004860(protein kinase inhibitor activity);GO:0004861(cyclin-dependent protein serine/threonine kinase inhibitor activity);GO:0005515(protein binding…	01522(Endocrine resistance);01524(Platinum drug resistance);04012(ErbB signaling pathway);04066(HIF-1 signaling pathway);04068(FoxO signaling pathway);04110(Cell cycle);04115(p53 signaling pathway);04151(PI3K-Akt signaling pathway);04218(Cellular senescence);04630(Jak-STAT signaling pathway);04921(Oxytocin signaling pathway);04928(Parathyroid hormone synthesis, secretion and action);04934(Cushing…	NA	NA	cyclin dependent kinase inhibitor 1A [Source:HGNC Symbol;Acc:HGNC:1784]	protein_coding;processed_transcript	DOID:18(urinary_system_disease);DOID:0080001(bone_disease);DOID:684(hepatocellular_carcinoma);DOID:8552(chronic_myeloid_leukemia);DOID:3996(urinary_system_cancer);DOID:2394(ovarian_cancer);DOID:1240(leukemia);DOID:934(viral_infectious_disease);DOID:1612(breast_cancer);DOID:2531(hematologic_cancer);DOID:28(endocrine_system_disease);DOID:3744(cervical_squamous_cell_carcinoma);DOID:869(cholesteatoma…	R_HSA_212436(Generic_Transcription_Pathway);R_HSA_2262752(Cellular_responses_to_stress);R_HSA_69206(G1/S_Transition);R_HSA_8864260(Transcriptional_regulation_by_the_AP_2_(TFAP2)_family_of_transcription_factors);R_HSA_69580(p53_Dependent_G1/S_DNA_damage_checkpoint);R_HSA_2559582(Senescence_Associated_Secretory_Phenotype_(SASP));R_HSA_69236(G1_Phase);R_HSA_69620(Cell_Cycle_Checkpoints);R_HSA_961408…	234.338	199.463	208.48	65.4463	57.421	55.605	3.59877	1.84751	2.08881e-37	4.58285e-34	up	yes
ENSG00000134057	CCNB1	891	ENST00000256442;ENST00000513102;ENST00000505500;ENST00000503507;ENST00000508407;ENST00000506572;ENST00000507798	GO:0000079(regulation of cyclin-dependent protein serine/threonine kinase activity);GO:0000086(G2/M transition of mitotic cell cycle);GO:0000278(mitotic cell cycle);GO:0000307(cyclin-dependent protein kinase holoenzyme complex);GO:0000922(spindle pole);GO:0000942(condensed nuclear chromosome outer kinetochore);GO:0001556(oocyte maturation);GO:0001701(in utero embryonic development);GO:0001933(neg…	04068(FoxO signaling pathway);04110(Cell cycle);04114(Oocyte meiosis);04115(p53 signaling pathway);04218(Cellular senescence);04914(Progesterone-mediated oocyte maturation);05170(Human immunodeficiency virus 1 infection);05170(Human immunodeficiency virus 1 infection)	NA	NA	cyclin B1 [Source:HGNC Symbol;Acc:HGNC:1579]	protein_coding;retained_intron;nonsense_mediated_decay	DOID:3996(urinary_system_cancer);DOID:1240(leukemia);DOID:1612(breast_cancer);DOID:9119(acute_myeloid_leukemia);DOID:2531(hematologic_cancer);DOID:1324(lung_cancer);DOID:0050687(cell_type_cancer);DOID:3953(adrenal_gland_cancer);DOID:4(disease);DOID:3948(adrenocortical_carcinoma);DOID:660(adrenal_cortex_cancer);DOID:1749(squamous_cell_carcinoma);DOID:8692(myeloid_leukemia);DOID:3950(adrenal_carcin…	R_HSA_212436(Generic_Transcription_Pathway);R_HSA_113510(E2F_mediated_regulation_of_DNA_replication);R_HSA_69206(G1/S_Transition);R_HSA_6804114(TP53_Regulates_Transcription_of_Genes_Involved_in_G2_Cell_Cycle_Arrest);R_HSA_176408(Regulation_of_APC/C_activators_between_G1/S_and_early_anaphase);R_HSA_69478(G2/M_DNA_replication_checkpoint);R_HSA_69620(Cell_Cycle_Checkpoints);R_HSA_156711(Polo_like_ki…	33.9189	28.3205	30.0937	128.532	107.962	104.665	0.270645	-1.88552	2.86451e-37	5.86574e-34	down	yes
ENSG00000068489	PRR11	55771	ENST00000262293;ENST00000581182;ENST00000578777;ENST00000582995;ENST00000582004;ENST00000577457	GO:0005634(nucleus);GO:0005737(cytoplasm);GO:0007050(cell cycle arrest);GO:0016020(membrane);GO:0051726(regulation of cell cycle);GO:0051726(regulation of cell cycle)	NA	NA	NA	proline rich 11 [Source:HGNC Symbol;Acc:HGNC:25619]	protein_coding;retained_intron	NA	NA	9.48217	10.7651	10.8248	27.156	27.1689	27.7252	0.378697	-1.40089	8.01323e-37	1.53834e-33	down	yes
ENSG00000118523	CCN2	1490	ENST00000367976	GO:0001502(cartilage condensation);GO:0001503(ossification);GO:0001525(angiogenesis);GO:0001894(tissue homeostasis);GO:0001934(positive regulation of protein phosphorylation);GO:0001968(fibronectin binding);GO:0005178(integrin binding);GO:0005515(protein binding);GO:0005520(insulin-like growth factor binding);GO:0005576(extracellular region);GO:0005615(extracellular space);GO:0005801(cis-Golgi ne…	04371(Apelin signaling pathway);04390(Hippo signaling pathway)	NA	NA	cellular communication network factor 2 [Source:HGNC Symbol;Acc:HGNC:2500]	protein_coding	DOID:18(urinary_system_disease);DOID:0080001(bone_disease);DOID:3996(urinary_system_cancer);DOID:13580(cholestasis);DOID:1307(dementia);DOID:2394(ovarian_cancer);DOID:4138(bile_duct_disease);DOID:0080015(physical_disorder);DOID:1324(lung_cancer);DOID:654(overnutrition);DOID:17(musculoskeletal_system_disease);DOID:5679(retinal_disease);DOID:0050687(cell_type_cancer);DOID:850(lung_disease);DOID:576…	R_HSA_212436(Generic_Transcription_Pathway);R_HSA_74160(Gene_expression_(Transcription));R_HSA_8878159(Transcriptional_regulation_by_RUNX3);R_HSA_73857(RNA_Polymerase_II_Transcription);R_HSA_2032785(YAP1__and_WWTR1_(TAZ)_stimulated_gene_expression);R_HSA_8951671(RUNX3_regulates_YAP1_mediated_transcription)	20.8266	18.1491	16.1689	78.4093	67.6553	65.2364	0.260977	-1.93801	1.35125e-36	2.44147e-33	down	yes
ENSG00000134339	SAA2	6289,6288	ENST00000414546;ENST00000528349;ENST00000526900;ENST00000530400;ENST00000256733;ENST00000529528	GO:0005515(protein binding);GO:0005576(extracellular region);GO:0006953(acute-phase response);GO:0034364(high-density lipoprotein particle);GO:0070062(extracellular exosome);GO:0070062(extracellular exosome)	NA	K17310	NA	serum amyloid A2 [Source:HGNC Symbol;Acc:HGNC:10514]	protein_coding	NA	NA	10.342	11.7168	9.02193	37.291	37.08	33.0785	0.289259	-1.78956	6.7425e-35	1.15057e-31	down	yes
ENSG00000138131	LOXL4	84171	ENST00000260702	GO:0004720(protein-lysine 6-oxidase activity);GO:0005044(scavenger receptor activity);GO:0005507(copper ion binding);GO:0005515(protein binding);GO:0005576(extracellular region);GO:0005615(extracellular space);GO:0006897(endocytosis);GO:0016020(membrane);GO:0016491(oxidoreductase activity);GO:0016641(oxidoreductase activity, acting on the CH-NH2 group of donors, oxygen as acceptor);GO:0018057(pep…	NA	K00280	EC:1.4.3.-	lysyl oxidase like 4 [Source:HGNC Symbol;Acc:HGNC:17171]	protein_coding	NA	R_HSA_1474290(Collagen_formation);R_HSA_1474244(Extracellular_matrix_organization);R_HSA_1566948(Elastic_fibre_formation);R_HSA_2022090(Assembly_of_collagen_fibrils_and_other_multimeric_structures);R_HSA_2243919(Crosslinking_of_collagen_fibrils)	3.26768	5.56428	5.4537	22.1273	27.3692	22.5381	0.198317	-2.33412	8.08329e-35	1.30677e-31	down	yes
ENSG00000117399	CDC20	991	ENST00000372462;ENST00000478882;ENST00000482046;ENST00000310955	GO:0000922(spindle pole);GO:0005515(protein binding);GO:0005654(nucleoplasm);GO:0005680(anaphase-promoting complex);GO:0005737(cytoplasm);GO:0005813(centrosome);GO:0005815(microtubule organizing center);GO:0005819(spindle);GO:0005829(cytosol);GO:0005856(cytoskeleton);GO:0006511(ubiquitin-dependent protein catabolic process);GO:0007049(cell cycle);GO:0007064(mitotic sister chromatid cohesion);GO:0…	04110(Cell cycle);04114(Oocyte meiosis);04120(Ubiquitin mediated proteolysis);05166(Human T-cell leukemia virus 1 infection);05203(Viral carcinogenesis);05203(Viral carcinogenesis)	NA	NA	cell division cycle 20 [Source:HGNC Symbol;Acc:HGNC:1723]	protein_coding;processed_transcript	DOID:1240(leukemia);DOID:2531(hematologic_cancer);DOID:4(disease);DOID:162(cancer);DOID:14566(disease_of_cellular_proliferation);DOID:0060083(immune_system_cancer);DOID:0050686(organ_system_cancer)	R_HSA_194315(Signaling_by_Rho_GTPases);R_HSA_176408(Regulation_of_APC/C_activators_between_G1/S_and_early_anaphase);R_HSA_141444(Amplification__of_signal_from_unattached__kinetochores_via_a_MAD2__inhibitory_signal);R_HSA_141430(Inactivation_of_APC/C_via_direct_inhibition_of_the_APC/C_complex);R_HSA_9648025(EML4_and_NUDC_in_mitotic_spindle_formation);R_HSA_69620(Cell_Cycle_Checkpoints);R_HSA_17681…	25.4871	22.9674	26.8109	86.9238	82.631	74.1907	0.308787	-1.69532	8.52671e-35	1.30953e-31	down	yes
ENSG00000142871	CCN1	3491,890,5530	ENST00000674743;ENST00000676007;ENST00000674818;ENST00000675083;ENST00000451137;ENST00000480413	GO:0000166(nucleotide binding);GO:0001649(osteoblast differentiation);GO:0001934(positive regulation of protein phosphorylation);GO:0002041(intussusceptive angiogenesis);GO:0003181(atrioventricular valve morphogenesis);GO:0003278(apoptotic process involved in heart morphogenesis);GO:0003281(ventricular septum development);GO:0005178(integrin binding);GO:0005201(extracellular matrix structural con…	NA	NA	NA	cellular communication network factor 1 [Source:HGNC Symbol;Acc:HGNC:2654]	retained_intron;nonsense_mediated_decay;protein_coding;processed_transcript	DOID:0080001(bone_disease);DOID:684(hepatocellular_carcinoma);DOID:3996(urinary_system_cancer);DOID:2871(endometrial_carcinoma);DOID:10286(prostate_carcinoma);DOID:10591(pre_eclampsia);DOID:934(viral_infectious_disease);DOID:1324(lung_cancer);DOID:17(musculoskeletal_system_disease);DOID:225(syndrome);DOID:0050687(cell_type_cancer);DOID:3571(liver_cancer);DOID:0050117(disease_by_infectious_agent);…	R_HSA_597592(Post_translational_protein_modification);R_HSA_392499(Metabolism_of_proteins);R_HSA_381426(Regulation_of_Insulin_like_Growth_Factor_(IGF)_transport_and_uptake_by_Insulin_like_Growth_Factor_Binding_Proteins_(IGFBPs));R_HSA_8957275(Post_translational_protein_phosphorylation)	83.5288	100.476	95.1018	249.678	231.372	240.44	0.386847	-1.37016	1.81754e-34	2.65845e-31	down	yes
ENSG00000180573	H2AC6	8334	ENST00000602637;ENST00000377791;ENST00000314088	GO:0000786(nucleosome);GO:0000790(nuclear chromatin);GO:0003674(molecular_function);GO:0003677(DNA binding);GO:0005634(nucleus);GO:0005654(nucleoplasm);GO:0005694(chromosome);GO:0006325(chromatin organization);GO:0006342(chromatin silencing);GO:0008285(negative regulation of cell population proliferation);GO:0046982(protein heterodimerization activity);GO:0070062(extracellular exosome);GO:0070062…	04217(Necroptosis);05034(Alcoholism);05322(Systemic lupus erythematosus);05322(Systemic lupus erythematosus)	K11251	NA	H2A clustered histone 6 [Source:HGNC Symbol;Acc:HGNC:4733]	protein_coding;nonsense_mediated_decay	NA	R_HSA_212436(Generic_Transcription_Pathway);R_HSA_2262752(Cellular_responses_to_stress);R_HSA_194315(Signaling_by_Rho_GTPases);R_HSA_73854(RNA_Polymerase_I_Promoter_Clearance);R_HSA_9609646(HCMV_Infection);R_HSA_3214858(RMTs_methylate_histone_arginines);R_HSA_201681(TCF_dependent_signaling_in_response_to_WNT);R_HSA_2559582(Senescence_Associated_Secretory_Phenotype_(SASP));R_HSA_9670095(Inhibition…	66.6073	43.5246	44.2546	9.38408	10.348	9.12321	5.35037	2.41964	9.5926e-34	1.3393e-30	up	yes
ENSG00000153234	NR4A2	4929	ENST00000339562;ENST00000409572;ENST00000417764;ENST00000426264;ENST00000675870;ENST00000417972	GO:0000122(negative regulation of transcription by RNA polymerase II);GO:0000790(nuclear chromatin);GO:0000977(RNA polymerase II regulatory region sequence-specific DNA binding);GO:0000978(RNA polymerase II cis-regulatory region sequence-specific DNA binding);GO:0000981(DNA-binding transcription factor activity, RNA polymerase II-specific);GO:0001228(DNA-binding transcription activator activity, …	04925(Aldosterone synthesis and secretion);04928(Parathyroid hormone synthesis, secretion and action);04928(Parathyroid hormone synthesis, secretion and action)	K08558	NA	nuclear receptor subfamily 4 group A member 2 [Source:HGNC Symbol;Acc:HGNC:7981]	protein_coding;nonsense_mediated_decay	DOID:684(hepatocellular_carcinoma);DOID:12217(Lewy_body_dementia);DOID:936(brain_disease);DOID:3571(liver_cancer);DOID:4(disease);DOID:10579(leukodystrophy);DOID:5419(schizophrenia);DOID:1289(neurodegenerative_disease);DOID:1443(cerebral_degeneration);DOID:162(cancer);DOID:14330(Parkinson's_disease);DOID:3119(gastrointestinal_system_cancer);DOID:2468(psychotic_disorder);DOID:863(nervous_system_di…	R_HSA_212436(Generic_Transcription_Pathway);R_HSA_597592(Post_translational_protein_modification);R_HSA_74160(Gene_expression_(Transcription));R_HSA_383280(Nuclear_Receptor_transcription_pathway);R_HSA_73857(RNA_Polymerase_II_Transcription);R_HSA_2990846(SUMOylation);R_HSA_392499(Metabolism_of_proteins);R_HSA_3108232(SUMO_E3_ligases_SUMOylate_target_proteins);R_HSA_4090294(SUMOylation_of_intracel…	2.87096	3.06267	2.97848	0.479797	0.311585	0.373845	7.6484	2.93516	1.21834e-33	1.62707e-30	up	yes
ENSG00000088325	TPX2	22974	ENST00000300403;ENST00000340513	GO:0000278(mitotic cell cycle);GO:0000922(spindle pole);GO:0005515(protein binding);GO:0005634(nucleus);GO:0005654(nucleoplasm);GO:0005737(cytoplasm);GO:0005819(spindle);GO:0005829(cytosol);GO:0005856(cytoskeleton);GO:0005874(microtubule);GO:0006915(apoptotic process);GO:0007020(microtubule nucleation);GO:0007026(negative regulation of microtubule depolymerization);GO:0007049(cell cycle);GO:00103…	NA	K16812	NA	TPX2 microtubule nucleation factor [Source:HGNC Symbol;Acc:HGNC:1249]	protein_coding	DOID:4(disease);DOID:162(cancer);DOID:14566(disease_of_cellular_proliferation)	R_HSA_212436(Generic_Transcription_Pathway);R_HSA_8854518(AURKA_Activation_by_TPX2);R_HSA_69275(G2/M_Transition);R_HSA_74160(Gene_expression_(Transcription));R_HSA_1640170(Cell_Cycle);R_HSA_453274(Mitotic_G2_G2/M_phases);R_HSA_3700989(Transcriptional_Regulation_by_TP53);R_HSA_5633007(Regulation_of_TP53_Activity);R_HSA_73857(RNA_Polymerase_II_Transcription);R_HSA_69278(Cell_Cycle,_Mitotic);R_HSA_6…	46.6363	46.1491	48.0437	130.018	117.511	119.369	0.383837	-1.38143	2.86924e-33	3.67215e-30	down	yes
ENSG00000091409	ITGA6	3655	ENST00000409080;ENST00000469534;ENST00000264107;ENST00000475302;ENST00000470259;ENST00000409532;ENST00000497107;ENST00000416789;ENST00000442250	GO:0005515(protein binding);GO:0005604(basement membrane);GO:0005886(plasma membrane);GO:0005912(adherens junction);GO:0005925(focal adhesion);GO:0007044(cell-substrate junction assembly);GO:0007155(cell adhesion);GO:0007160(cell-matrix adhesion);GO:0007229(integrin-mediated signaling pathway);GO:0008305(integrin complex);GO:0009897(external side of plasma membrane);GO:0009925(basal plasma membra…	04151(PI3K-Akt signaling pathway);04510(Focal adhesion);04512(ECM-receptor interaction);04514(Cell adhesion molecules (CAMs));04640(Hematopoietic cell lineage);04810(Regulation of actin cytoskeleton);05145(Toxoplasmosis);05165(Human papillomavirus infection);05200(Pathways in cancer);05222(Small cell lung cancer);05410(Hypertrophic cardiomyopathy (HCM));05412(Arrhythmogenic right ventricular card…	K06485	NA	integrin subunit alpha 6 [Source:HGNC Symbol;Acc:HGNC:6142]	protein_coding;retained_intron	DOID:0080001(bone_disease);DOID:5223(infertility);DOID:1612(breast_cancer);DOID:17(musculoskeletal_system_disease);DOID:8506(bullous_pemphigoid);DOID:0080011(bone_resorption_disease);DOID:0050687(cell_type_cancer);DOID:4(disease);DOID:234(colon_adenocarcinoma);DOID:1749(squamous_cell_carcinoma);DOID:1781(thyroid_cancer);DOID:2723(dermatitis);DOID:9256(colorectal_cancer);DOID:2994(germ_cell_cancer…	R_HSA_210991(Basigin_interactions);R_HSA_1474290(Collagen_formation);R_HSA_1474244(Extracellular_matrix_organization);R_HSA_446728(Cell_junction_organization);R_HSA_202733(Cell_surface_interactions_at_the_vascular_wall);R_HSA_3000157(Laminin_interactions);R_HSA_3000171(Non_integrin_membrane_ECM_interactions);R_HSA_2022090(Assembly_of_collagen_fibrils_and_other_multimeric_structures);R_HSA_1500931…	21.5691	28.7234	28.0962	80.5133	75.566	75.1241	0.339046	-1.56045	5.04191e-33	6.19469e-30	down	yes
ENSG00000134690	CDCA8	55143	ENST00000373055;ENST00000327331	GO:0000070(mitotic sister chromatid segregation);GO:0000775(chromosome, centromeric region);GO:0005515(protein binding);GO:0005634(nucleus);GO:0005654(nucleoplasm);GO:0005694(chromosome);GO:0005730(nucleolus);GO:0005737(cytoplasm);GO:0005819(spindle);GO:0005829(cytosol);GO:0005856(cytoskeleton);GO:0007049(cell cycle);GO:0007080(mitotic metaphase plate congression);GO:0010369(chromocenter);GO:0030…	NA	K11514	NA	cell division cycle associated 8 [Source:HGNC Symbol;Acc:HGNC:14629]	protein_coding	DOID:4(disease);DOID:162(cancer);DOID:14566(disease_of_cellular_proliferation)	R_HSA_194315(Signaling_by_Rho_GTPases);R_HSA_141444(Amplification__of_signal_from_unattached__kinetochores_via_a_MAD2__inhibitory_signal);R_HSA_9648025(EML4_and_NUDC_in_mitotic_spindle_formation);R_HSA_69620(Cell_Cycle_Checkpoints);R_HSA_597592(Post_translational_protein_modification);R_HSA_2467813(Separation_of_Sister_Chromatids);R_HSA_68886(M_Phase);R_HSA_2555396(Mitotic_Metaphase_and_Anaphase)…	15.1381	13.8076	15.4973	48.5287	45.7601	41.9081	0.326314	-1.61567	1.53133e-32	1.80909e-29	down	yes
ENSG00000140451	PIF1	80119	ENST00000560444;ENST00000558380;ENST00000559522;ENST00000268043;ENST00000560504;ENST00000559872;ENST00000558547;ENST00000559239	GO:0000002(mitochondrial genome maintenance);GO:0000166(nucleotide binding);GO:0000287(magnesium ion binding);GO:0000723(telomere maintenance);GO:0000784(nuclear chromosome, telomeric region);GO:0003677(DNA binding);GO:0003678(DNA helicase activity);GO:0004386(helicase activity);GO:0005524(ATP binding);GO:0005634(nucleus);GO:0005657(replication fork);GO:0005739(mitochondrion);GO:0006260(DNA repli…	NA	K15255	EC:3.6.4.12	PIF1 5'-to-3' DNA helicase [Source:HGNC Symbol;Acc:HGNC:26220]	retained_intron;protein_coding	NA	R_HSA_180786(Extension_of_Telomeres);R_HSA_171319(Telomere_Extension_By_Telomerase);R_HSA_1640170(Cell_Cycle);R_HSA_157579(Telomere_Maintenance);R_HSA_73886(Chromosome_Maintenance)	0.0898394	0.0486973	0.130482	1.48561	1.52496	1.59725	0.058383	-4.09831	4.02625e-32	4.58039e-29	down	yes
ENSG00000126787	DLGAP5	9787	ENST00000247191;ENST00000395425;ENST00000554067;ENST00000554007;ENST00000557645	GO:0005515(protein binding);GO:0005634(nucleus);GO:0005737(cytoplasm);GO:0005739(mitochondrion);GO:0005819(spindle);GO:0005829(cytosol);GO:0005856(cytoskeleton);GO:0007049(cell cycle);GO:0007079(mitotic chromosome movement towards spindle pole);GO:0007221(positive regulation of transcription of Notch receptor target);GO:0023052(signaling);GO:0031616(spindle pole centrosome);GO:0034451(centriolar …	NA	K16804	NA	DLG associated protein 5 [Source:HGNC Symbol;Acc:HGNC:16864]	protein_coding;retained_intron	DOID:684(hepatocellular_carcinoma);DOID:3571(liver_cancer);DOID:4(disease);DOID:162(cancer);DOID:3119(gastrointestinal_system_cancer);DOID:14566(disease_of_cellular_proliferation);DOID:686(liver_carcinoma);DOID:0050686(organ_system_cancer)	R_HSA_157118(Signaling_by_NOTCH);R_HSA_9013508(NOTCH3_Intracellular_Domain_Regulates_Transcription);R_HSA_9012852(Signaling_by_NOTCH3);R_HSA_162582(Signal_Transduction)	13.6339	11.9171	12.0103	47.497	38.0952	39.1886	0.301018	-1.73208	1.45838e-31	1.59985e-28	down	yes
ENSG00000188112	C6orf132	647024	ENST00000341865;ENST00000356542	NA	NA	NA	NA	chromosome 6 open reading frame 132 [Source:HGNC Symbol;Acc:HGNC:21288]	protein_coding	NA	NA	1.7379	1.66522	1.54138	4.99695	6.03435	6.6723	0.279293	-1.84015	1.86738e-31	1.97788e-28	down	yes
ENSG00000108551	RASD1	51655	ENST00000225688	GO:0000166(nucleotide binding);GO:0003924(GTPase activity);GO:0005515(protein binding);GO:0005525(GTP binding);GO:0005634(nucleus);GO:0005737(cytoplasm);GO:0005886(plasma membrane);GO:0007165(signal transduction);GO:0007186(G protein-coupled receptor signaling pathway);GO:0007263(nitric oxide mediated signal transduction);GO:0016020(membrane);GO:0016529(sarcoplasmic reticulum);GO:0045892(negative…	04713(Circadian entrainment);04934(Cushing syndrome)	K07843	NA	ras related dexamethasone induced 1 [Source:HGNC Symbol;Acc:HGNC:15828]	protein_coding	NA	NA	17.0987	9.76747	8.11788	1.12029	1.04359	0.655476	12.4085	3.63326	1.18636e-30	1.21467e-27	up	yes
ENSG00000137807	KIF23	9493	ENST00000647715;ENST00000559944;ENST00000559279;ENST00000352331;ENST00000643966;ENST00000558303;ENST00000560125;ENST00000558346;ENST00000260363;ENST00000395392;ENST00000561089;ENST00000560042;ENST00000559456;ENST00000559283	GO:0000022(mitotic spindle elongation);GO:0000166(nucleotide binding);GO:0000281(mitotic cytokinesis);GO:0000915(actomyosin contractile ring assembly);GO:0003774(motor activity);GO:0003777(microtubule motor activity);GO:0005515(protein binding);GO:0005524(ATP binding);GO:0005634(nucleus);GO:0005654(nucleoplasm);GO:0005737(cytoplasm);GO:0005813(centrosome);GO:0005819(spindle);GO:0005829(cytosol);G…	05206(MicroRNAs in cancer);05206(MicroRNAs in cancer)	K17387	NA	kinesin family member 23 [Source:HGNC Symbol;Acc:HGNC:6392]	protein_coding;retained_intron;nonsense_mediated_decay	NA	R_HSA_6811442(Intra_Golgi_and_retrograde_Golgi_to_ER_traffic);R_HSA_5653656(Vesicle_mediated_transport);R_HSA_68886(M_Phase);R_HSA_199991(Membrane_Trafficking);R_HSA_2132295(MHC_class_II_antigen_presentation);R_HSA_68884(Mitotic_Telophase/Cytokinesis);R_HSA_168256(Immune_System);R_HSA_1640170(Cell_Cycle);R_HSA_8856688(Golgi_to_ER_retrograde_transport);R_HSA_983231(Factors_involved_in_megakaryocyt…	5.40527	6.41968	6.66639	17.4642	15.8277	17.1008	0.366944	-1.44637	2.83627e-30	2.81029e-27	down	yes
ENSG00000166033	HTRA1	5654	ENST00000368984;ENST00000420892	GO:0001890(placenta development);GO:0004252(serine-type endopeptidase activity);GO:0005515(protein binding);GO:0005520(insulin-like growth factor binding);GO:0005576(extracellular region);GO:0005615(extracellular space);GO:0005737(cytoplasm);GO:0005829(cytosol);GO:0005886(plasma membrane);GO:0006508(proteolysis);GO:0008233(peptidase activity);GO:0008236(serine-type peptidase activity);GO:0016020(…	NA	NA	NA	HtrA serine peptidase 1 [Source:HGNC Symbol;Acc:HGNC:9476]	protein_coding	DOID:0080001(bone_disease);DOID:684(hepatocellular_carcinoma);DOID:1307(dementia);DOID:10591(pre_eclampsia);DOID:17(musculoskeletal_system_disease);DOID:5679(retinal_disease);DOID:225(syndrome);DOID:10873(Kuhnt_Junius_degeneration);DOID:3571(liver_cancer);DOID:4(disease);DOID:0050828(artery_disease);DOID:1289(neurodegenerative_disease);DOID:4448(macular_degeneration);DOID:8466(retinal_degeneratio…	R_HSA_1474244(Extracellular_matrix_organization);R_HSA_1474228(Degradation_of_the_extracellular_matrix)	73.6108	59.3402	60.426	16.3706	20.6078	17.9193	3.5225	1.8166	1.6517e-29	1.58542e-26	up	yes
ENSG00000204947	ZNF425	155054	ENST00000378061;ENST00000483014;ENST00000495685	GO:0003676(nucleic acid binding);GO:0003677(DNA binding);GO:0003700(DNA-binding transcription factor activity);GO:0005515(protein binding);GO:0005634(nucleus);GO:0005654(nucleoplasm);GO:0005737(cytoplasm);GO:0006355(regulation of transcription, DNA-templated);GO:0043565(sequence-specific DNA binding);GO:0045892(negative regulation of transcription, DNA-templated);GO:0046872(metal ion binding);GO:…	05168(Herpes simplex virus 1 infection);05168(Herpes simplex virus 1 infection)	K09228	NA	zinc finger protein 425 [Source:HGNC Symbol;Acc:HGNC:20690]	protein_coding;retained_intron	NA	R_HSA_212436(Generic_Transcription_Pathway);R_HSA_74160(Gene_expression_(Transcription));R_HSA_73857(RNA_Polymerase_II_Transcription)	4.24559	4.71608	4.31719	1.10262	0.927036	1.07312	4.27968	2.0975	1.42998e-28	1.33101e-25	up	yes
ENSG00000095752	IL11	3589	ENST00000585513;ENST00000264563;ENST00000587093;ENST00000590625	GO:0005125(cytokine activity);GO:0005142(interleukin-11 receptor binding);GO:0005515(protein binding);GO:0005576(extracellular region);GO:0005615(extracellular space);GO:0005737(cytoplasm);GO:0007165(signal transduction);GO:0008083(growth factor activity);GO:0008284(positive regulation of cell population proliferation);GO:0019221(cytokine-mediated signaling pathway);GO:0030183(B cell differentiat…	04060(Cytokine-cytokine receptor interaction);04630(Jak-STAT signaling pathway);04640(Hematopoietic cell lineage);05323(Rheumatoid arthritis);05323(Rheumatoid arthritis)	K05417	NA	interleukin 11 [Source:HGNC Symbol;Acc:HGNC:5966]	protein_coding	DOID:3087(gingivitis);DOID:0080001(bone_disease);DOID:12205(dengue_disease);DOID:5223(infertility);DOID:1240(leukemia);DOID:934(viral_infectious_disease);DOID:2531(hematologic_cancer);DOID:2021(placenta_cancer);DOID:17(musculoskeletal_system_disease);DOID:0050687(cell_type_cancer);DOID:850(lung_disease);DOID:0050117(disease_by_infectious_agent);DOID:824(periodontitis);DOID:4(disease);DOID:1579(re…	R_HSA_1280215(Cytokine_Signaling_in_Immune_system);R_HSA_6783589(Interleukin_6_family_signaling);R_HSA_6788467(IL_6_type_cytokine_receptor_ligand_interactions);R_HSA_168256(Immune_System);R_HSA_449147(Signaling_by_Interleukins)	37.4946	45.32	44.0883	6.3877	11.0029	10.8719	4.49016	2.16677	1.85907e-28	1.6795e-25	up	yes
ENSG00000165140	FBP1	2203	ENST00000414122;ENST00000375326;ENST00000415431;ENST00000648117	GO:0000122(negative regulation of transcription by RNA polymerase II);GO:0001085(RNA polymerase II transcription factor binding);GO:0003824(catalytic activity);GO:0005515(protein binding);GO:0005634(nucleus);GO:0005737(cytoplasm);GO:0005829(cytosol);GO:0005975(carbohydrate metabolic process);GO:0005986(sucrose biosynthetic process);GO:0006000(fructose metabolic process);GO:0006002(fructose 6-phos…	00010(Glycolysis / Gluconeogenesis);00030(Pentose phosphate pathway);00051(Fructose and mannose metabolism);04152(AMPK signaling pathway);04910(Insulin signaling pathway);04922(Glucagon signaling pathway);04922(Glucagon signaling pathway)	K03841	EC:3.1.3.11	fructose-bisphosphatase 1 [Source:HGNC Symbol;Acc:HGNC:3606]	protein_coding	DOID:3650(lactic_acidosis);DOID:4(disease);DOID:0014667(disease_of_metabolism);DOID:0060158(acquired_metabolic_disease)	R_HSA_71387(Metabolism_of_carbohydrates);R_HSA_70326(Glucose_metabolism);R_HSA_70263(Gluconeogenesis);R_HSA_1430728(Metabolism)	2.7111	3.00787	2.24912	10.7707	11.3045	10.2566	0.246448	-2.02065	2.68798e-28	2.35897e-25	down	yes
ENSG00000117650	NEK2	4751	ENST00000366999;ENST00000462283;ENST00000366998;ENST00000540251;ENST00000489633	GO:0000070(mitotic sister chromatid segregation);GO:0000086(G2/M transition of mitotic cell cycle);GO:0000166(nucleotide binding);GO:0000278(mitotic cell cycle);GO:0000775(chromosome, centromeric region);GO:0000776(kinetochore);GO:0000777(condensed chromosome kinetochore);GO:0000794(condensed nuclear chromosome);GO:0000922(spindle pole);GO:0001824(blastocyst development);GO:0004672(protein kinase…	NA	K20872	EC:2.7.11.1	NIMA related kinase 2 [Source:HGNC Symbol;Acc:HGNC:7745]	protein_coding;processed_transcript	DOID:1612(breast_cancer);DOID:0050687(cell_type_cancer);DOID:4(disease);DOID:2994(germ_cell_cancer);DOID:3459(breast_carcinoma);DOID:162(cancer);DOID:4766(embryoma);DOID:14566(disease_of_cellular_proliferation);DOID:5093(thoracic_cancer);DOID:0050686(organ_system_cancer);DOID:688(embryonal_cancer)	R_HSA_8854518(AURKA_Activation_by_TPX2);R_HSA_176814(Activation_of_APC/C_and_APC/C:Cdc20_mediated_degradation_of_mitotic_proteins);R_HSA_2565942(Regulation_of_PLK1_Activity_at_G2/M_Transition);R_HSA_5620912(Anchoring_of_the_basal_body_to_the_plasma_membrane);R_HSA_380287(Centrosome_maturation);R_HSA_68886(M_Phase);R_HSA_69275(G2/M_Transition);R_HSA_179419(APC:Cdc20_mediated_degradation_of_cell_cy…	4.42801	6.03284	5.5509	15.8606	14.9514	16.8031	0.336274	-1.57229	3.13197e-27	2.67227e-24	down	yes
ENSG00000022267	FHL1	2273,3075,27259	ENST00000618438;ENST00000651929;ENST00000543669;ENST00000394155;ENST00000630677;ENST00000630084;ENST00000652457;ENST00000420362;ENST00000652745;ENST00000651089;ENST00000477080;ENST00000370674;ENST00000628568;ENST00000449474;ENST00000628919;ENST00000370683	GO:0003254(regulation of membrane depolarization);GO:0003674(molecular_function);GO:0005515(protein binding);GO:0005634(nucleus);GO:0005737(cytoplasm);GO:0005829(cytosol);GO:0005886(plasma membrane);GO:0005925(focal adhesion);GO:0007275(multicellular organism development);GO:0007517(muscle organ development);GO:0009887(animal organ morphogenesis);GO:0010972(negative regulation of G2/M transition …	04630(Jak-STAT signaling pathway);04630(Jak-STAT signaling pathway)	K14365	NA	four and a half LIM domains 1 [Source:HGNC Symbol;Acc:HGNC:3702]	protein_coding;retained_intron	DOID:0080001(bone_disease);DOID:17(musculoskeletal_system_disease);DOID:225(syndrome);DOID:11836(clubfoot);DOID:913(atrophic_muscular_disease);DOID:4(disease);DOID:0050828(artery_disease);DOID:0050700(cardiomyopathy);DOID:440(neuromuscular_disease);DOID:0080006(bone_development_disease);DOID:114(heart_disease);DOID:0060036(intrinsic_cardiomyopathy);DOID:423(myopathy);DOID:162(cancer);DOID:863(ner…	NA	2.83197	3.02428	2.62571	7.24052	7.9074	7.95888	0.367077	-1.44585	4.06007e-27	3.37052e-24	down	yes
ENSG00000139354	GAS2L3	283431	ENST00000547754;ENST00000550295;ENST00000266754;ENST00000548113;ENST00000537247;ENST00000539410;ENST00000548067;ENST00000547739	GO:0000226(microtubule cytoskeleton organization);GO:0003779(actin binding);GO:0005515(protein binding);GO:0005737(cytoplasm);GO:0005856(cytoskeleton);GO:0005874(microtubule);GO:0005884(actin filament);GO:0008017(microtubule binding);GO:0008093(cytoskeletal adaptor activity);GO:0015629(actin cytoskeleton);GO:0015630(microtubule cytoskeleton);GO:0030036(actin cytoskeleton organization);GO:0051015(…	NA	NA	NA	growth arrest specific 2 like 3 [Source:HGNC Symbol;Acc:HGNC:27475]	protein_coding;retained_intron;processed_transcript	NA	NA	1.80696	2.08421	2.00202	5.349	4.99327	5.47869	0.372492	-1.42472	1.81324e-26	1.46567e-23	down	yes
ENSG00000213390	ARHGAP19	84986,100533184	ENST00000492211;ENST00000358308;ENST00000358531;ENST00000487035;ENST00000493068	GO:0005096(GTPase activator activity);GO:0005634(nucleus);GO:0005737(cytoplasm);GO:0005829(cytosol);GO:0005886(plasma membrane);GO:0007165(signal transduction);GO:0043231(intracellular membrane-bounded organelle);GO:0043547(positive regulation of GTPase activity);GO:0051056(regulation of small GTPase mediated signal transduction);GO:0051056(regulation of small GTPase mediated signal transduction)	NA	K20640	NA	Rho GTPase activating protein 19 [Source:HGNC Symbol;Acc:HGNC:23724]	nonsense_mediated_decay;protein_coding;processed_transcript;retained_intron	NA	R_HSA_194315(Signaling_by_Rho_GTPases);R_HSA_9012999(RHO_GTPase_cycle);R_HSA_9716542(Signaling_by_Rho_GTPases,_Miro_GTPases_and_RHOBTB3);R_HSA_162582(Signal_Transduction);R_HSA_8980692(RHOA_GTPase_cycle)	2.27404	2.7134	2.58386	6.9792	6.57548	6.7859	0.372227	-1.42575	2.30177e-26	1.78259e-23	down	yes
ENSG00000043143	JADE2	23338	ENST00000395003;ENST00000282605;ENST00000470876;ENST00000361895;ENST00000431355;ENST00000512386;ENST00000402835;ENST00000612830;ENST00000430087;ENST00000515554	GO:0000123(histone acetyltransferase complex);GO:0000209(protein polyubiquitination);GO:0005515(protein binding);GO:0005654(nucleoplasm);GO:0016567(protein ubiquitination);GO:0016740(transferase activity);GO:0043966(histone H3 acetylation);GO:0043981(histone H4-K5 acetylation);GO:0043982(histone H4-K8 acetylation);GO:0043983(histone H4-K12 acetylation);GO:0046872(metal ion binding);GO:0050767(reg…	NA	K22155	EC:2.3.2.27	jade family PHD finger 2 [Source:HGNC Symbol;Acc:HGNC:22984]	protein_coding;retained_intron;nonsense_mediated_decay;processed_transcript	NA	R_HSA_4839726(Chromatin_organization);R_HSA_3214847(HATs_acetylate_histones);R_HSA_3247509(Chromatin_modifying_enzymes)	5.82858	6.21461	5.79496	15.1064	15.1562	13.4857	0.407745	-1.29426	2.32659e-26	1.78259e-23	down	yes
ENSG00000111665	CDCA3	83461	ENST00000229265;ENST00000535406;ENST00000536241;ENST00000545368;ENST00000603043;ENST00000535871;ENST00000538862;ENST00000604599;ENST00000446553;ENST00000540683;ENST00000422785	GO:0005515(protein binding);GO:0005737(cytoplasm);GO:0005829(cytosol);GO:0005912(adherens junction);GO:0007049(cell cycle);GO:0008150(biological_process);GO:0016567(protein ubiquitination);GO:0051301(cell division);GO:0051301(cell division)	NA	NA	NA	cell division cycle associated 3 [Source:HGNC Symbol;Acc:HGNC:14624]	protein_coding;retained_intron;processed_transcript	NA	NA	2.33739	2.92908	2.41248	7.39283	7.03446	7.29445	0.353515	-1.50016	2.37942e-26	1.78259e-23	down	yes
ENSG00000183287	CCBE1	147372	ENST00000589116;ENST00000439986;ENST00000398179;ENST00000649564	GO:0001525(angiogenesis);GO:0001945(lymph vessel development);GO:0001946(lymphangiogenesis);GO:0002020(protease binding);GO:0002040(sprouting angiogenesis);GO:0003016(respiratory system process);GO:0005509(calcium ion binding);GO:0005515(protein binding);GO:0005518(collagen binding);GO:0005576(extracellular region);GO:0005581(collagen trimer);GO:0005615(extracellular space);GO:0007275(multicellul…	NA	K19638	NA	collagen and calcium binding EGF domains 1 [Source:HGNC Symbol;Acc:HGNC:29426]	retained_intron;protein_coding	NA	NA	0.551314	0.490723	0.446307	1.97265	2.15268	2.76313	0.216064	-2.21047	3.43947e-26	2.5154e-23	down	yes
ENSG00000183856	IQGAP3	128239	ENST00000361170;ENST00000476565;ENST00000498755;ENST00000491900	GO:0000082(G1/S transition of mitotic cell cycle);GO:0000187(activation of MAPK activity);GO:0001934(positive regulation of protein phosphorylation);GO:0005515(protein binding);GO:0005516(calmodulin binding);GO:0005737(cytoplasm);GO:0005829(cytosol);GO:0005911(cell-cell junction);GO:0007165(signal transduction);GO:0007265(Ras protein signal transduction);GO:0008361(regulation of cell size);GO:001…	04810(Regulation of actin cytoskeleton);04810(Regulation of actin cytoskeleton)	K05767	NA	IQ motif containing GTPase activating protein 3 [Source:HGNC Symbol;Acc:HGNC:20669]	protein_coding;processed_transcript;nonsense_mediated_decay	NA	R_HSA_194315(Signaling_by_Rho_GTPases);R_HSA_9012999(RHO_GTPase_cycle);R_HSA_9013106(RHOC_GTPase_cycle);R_HSA_5626467(RHO_GTPases_activate_IQGAPs);R_HSA_9013149(RAC1_GTPase_cycle);R_HSA_9716542(Signaling_by_Rho_GTPases,_Miro_GTPases_and_RHOBTB3);R_HSA_195258(RHO_GTPase_Effectors);R_HSA_9013148(CDC42_GTPase_cycle);R_HSA_9013409(RHOJ_GTPase_cycle);R_HSA_162582(Signal_Transduction);R_HSA_9013026(RHO…	6.38013	8.4409	7.87675	18.7138	19.6682	19.3997	0.39282	-1.34806	3.93261e-26	2.80916e-23	down	yes
ENSG00000148677	ANKRD1	27063	ENST00000371697	GO:0000122(negative regulation of transcription by RNA polymerase II);GO:0001085(RNA polymerase II transcription factor binding);GO:0001650(fibrillar center);GO:0002039(p53 binding);GO:0003677(DNA binding);GO:0003713(transcription coactivator activity);GO:0003714(transcription corepressor activity);GO:0005515(protein binding);GO:0005634(nucleus);GO:0005654(nucleoplasm);GO:0005667(transcription fa…	NA	K21433	NA	ankyrin repeat domain 1 [Source:HGNC Symbol;Acc:HGNC:15819]	protein_coding	DOID:230(lateral_sclerosis);DOID:18(urinary_system_disease);DOID:6000(congestive_heart_failure);DOID:4(disease);DOID:4043(skeletal_muscle_cancer);DOID:0050700(cardiomyopathy);DOID:13139(crescentic_glomerulonephritis);DOID:1289(neurodegenerative_disease);DOID:557(kidney_disease);DOID:2921(glomerulonephritis);DOID:114(heart_disease);DOID:0060036(intrinsic_cardiomyopathy);DOID:13138(acute_proliferat…	R_HSA_400206(Regulation_of_lipid_metabolism_by_PPARalpha);R_HSA_1989781(PPARA_activates_gene_expression);R_HSA_556833(Metabolism_of_lipids);R_HSA_1430728(Metabolism)	21.3468	36.0977	33.1659	92.9883	126.564	139.374	0.252448	-1.98594	7.07178e-26	4.93674e-23	down	yes
ENSG00000135451	TROAP	10024	ENST00000549534;ENST00000551192;ENST00000380327;ENST00000257909;ENST00000548817;ENST00000551567;ENST00000551245;ENST00000547923;ENST00000548311;ENST00000547807;ENST00000550709;ENST00000550346;ENST00000549275;ENST00000546776;ENST00000546735	GO:0005515(protein binding);GO:0005737(cytoplasm);GO:0007155(cell adhesion);GO:0007155(cell adhesion)	NA	NA	NA	trophinin associated protein [Source:HGNC Symbol;Acc:HGNC:12327]	protein_coding;nonsense_mediated_decay;retained_intron	NA	NA	2.91675	3.28958	3.01754	8.55249	7.95446	8.72203	0.365606	-1.45164	7.63425e-26	5.21097e-23	down	yes
ENSG00000164104	HMGB2	3148	ENST00000438704;ENST00000446922;ENST00000511316;ENST00000296503;ENST00000506267	GO:0000400(four-way junction DNA binding);GO:0000790(nuclear chromatin);GO:0000793(condensed chromosome);GO:0000976(transcription regulatory region sequence-specific DNA binding);GO:0000987(cis-regulatory region sequence-specific DNA binding);GO:0001938(positive regulation of endothelial cell proliferation);GO:0002376(immune system process);GO:0002437(inflammatory response to antigenic stimulus);…	NA	K11295	NA	high mobility group box 2 [Source:HGNC Symbol;Acc:HGNC:5000]	protein_coding;retained_intron	NA	R_HSA_140342(Apoptosis_induced_DNA_fragmentation);R_HSA_109581(Apoptosis);R_HSA_5357801(Programmed_Cell_Death);R_HSA_75153(Apoptotic_execution_phase)	25.6259	30.4159	34.4058	75.6257	75.8399	86.3642	0.380304	-1.39478	1.01642e-25	6.78702e-23	down	yes
ENSG00000104368	PLAT	5327	ENST00000429089;ENST00000352041;ENST00000521647;ENST00000429710;ENST00000220809;ENST00000524261;ENST00000522812;ENST00000521694;ENST00000520523	GO:0001666(response to hypoxia);GO:0004252(serine-type endopeptidase activity);GO:0005102(signaling receptor binding);GO:0005515(protein binding);GO:0005576(extracellular region);GO:0005615(extracellular space);GO:0005737(cytoplasm);GO:0006464(cellular protein modification process);GO:0006508(proteolysis);GO:0007596(blood coagulation);GO:0008233(peptidase activity);GO:0008236(serine-type peptidas…	04371(Apelin signaling pathway);04610(Complement and coagulation cascades);05202(Transcriptional misregulation in cancer);05215(Prostate cancer);05418(Fluid shear stress and atherosclerosis);05418(Fluid shear stress and atherosclerosis)	K01343	EC:3.4.21.68	plasminogen activator, tissue type [Source:HGNC Symbol;Acc:HGNC:9051]	protein_coding;retained_intron	DOID:0080001(bone_disease);DOID:1240(leukemia);DOID:3490(Noonan_syndrome);DOID:2531(hematologic_cancer);DOID:17(musculoskeletal_system_disease);DOID:2377(multiple_sclerosis);DOID:630(genetic_disease);DOID:225(syndrome);DOID:0050687(cell_type_cancer);DOID:936(brain_disease);DOID:0050621(respiratory_system_benign_neoplasm);DOID:850(lung_disease);DOID:1037(lymphoblastic_leukemia);DOID:824(periodonti…	R_HSA_75205(Dissolution_of_Fibrin_Clot);R_HSA_162582(Signal_Transduction);R_HSA_109582(Hemostasis);R_HSA_186797(Signaling_by_PDGF);R_HSA_9006934(Signaling_by_Receptor_Tyrosine_Kinases)	11.3922	13.1374	11.5254	26.3497	35.3269	34.9558	0.373115	-1.42231	1.22392e-24	7.99874e-22	down	yes
ENSG00000157657	ZNF618	114991	ENST00000615615;ENST00000452710;ENST00000288466;ENST00000374124;ENST00000470105;ENST00000374126	GO:0003676(nucleic acid binding);GO:0003677(DNA binding);GO:0005515(protein binding);GO:0005634(nucleus);GO:0042802(identical protein binding);GO:0046872(metal ion binding);GO:0046872(metal ion binding)	NA	NA	NA	zinc finger protein 618 [Source:HGNC Symbol;Acc:HGNC:29416]	protein_coding;processed_transcript	NA	NA	0.778704	0.896309	0.718379	2.43098	2.38305	2.42523	0.330613	-1.59679	1.35827e-24	8.69177e-22	down	yes
ENSG00000154133	ROBO4	54538	ENST00000306534;ENST00000534407;ENST00000526899;ENST00000532300;ENST00000527279;ENST00000533054;ENST00000533337;ENST00000529941;ENST00000525182;ENST00000532216	GO:0001525(angiogenesis);GO:0005515(protein binding);GO:0005886(plasma membrane);GO:0007156(homophilic cell adhesion via plasma membrane adhesion molecules);GO:0007275(multicellular organism development);GO:0007411(axon guidance);GO:0016021(integral component of membrane);GO:0030154(cell differentiation);GO:0030334(regulation of cell migration);GO:0030424(axon);GO:0038023(signaling receptor activ…	NA	K06784	NA	roundabout guidance receptor 4 [Source:HGNC Symbol;Acc:HGNC:17985]	protein_coding;retained_intron;processed_transcript	DOID:0060037(developmental_disorder_of_mental_health);DOID:5679(retinal_disease);DOID:225(syndrome);DOID:0060040(pervasive_developmental_disorder);DOID:936(brain_disease);DOID:850(lung_disease);DOID:4(disease);DOID:1579(respiratory_system_disease);DOID:0050828(artery_disease);DOID:3770(pulmonary_fibrosis);DOID:3082(interstitial_lung_disease);DOID:863(nervous_system_disease);DOID:1492(eye_and_adne…	NA	3.83164	4.16542	3.91249	13.5244	10.4383	10.563	0.344948	-1.53555	1.88421e-24	1.18113e-21	down	yes
ENSG00000173706	HEG1	57493	ENST00000311127;ENST00000650592;ENST00000482699;ENST00000477536;ENST00000487661;ENST00000480667;ENST00000488654	GO:0001570(vasculogenesis);GO:0001701(in utero embryonic development);GO:0001885(endothelial cell development);GO:0001886(endothelial cell morphogenesis);GO:0001944(vasculature development);GO:0001945(lymph vessel development);GO:0003017(lymph circulation);GO:0003209(cardiac atrium morphogenesis);GO:0003222(ventricular trabecula myocardium morphogenesis);GO:0003281(ventricular septum development)…	NA	NA	NA	heart development protein with EGF like domains 1 [Source:HGNC Symbol;Acc:HGNC:29227]	protein_coding;processed_transcript;nonsense_mediated_decay;retained_intron	NA	NA	10.2359	12.752	11.6989	27.284	28.5853	25.7001	0.425243	-1.23364	2.32996e-24	1.43134e-21	down	yes
ENSG00000182481	KPNA2	3838	ENST00000330459;ENST00000537025;ENST00000583269;ENST00000582898;ENST00000583392;ENST00000579754	GO:0000018(regulation of DNA recombination);GO:0000139(Golgi membrane);GO:0003723(RNA binding);GO:0005515(protein binding);GO:0005634(nucleus);GO:0005654(nucleoplasm);GO:0005737(cytoplasm);GO:0005783(endoplasmic reticulum);GO:0005789(endoplasmic reticulum membrane);GO:0005794(Golgi apparatus);GO:0005829(cytosol);GO:0006259(DNA metabolic process);GO:0006606(protein import into nucleus);GO:0006607(…	05164(Influenza A);05164(Influenza A)	K15043	NA	karyopherin subunit alpha 2 [Source:HGNC Symbol;Acc:HGNC:6395]	protein_coding;nonsense_mediated_decay;processed_transcript;retained_intron	DOID:2394(ovarian_cancer);DOID:934(viral_infectious_disease);DOID:1612(breast_cancer);DOID:1324(lung_cancer);DOID:0050687(cell_type_cancer);DOID:0050117(disease_by_infectious_agent);DOID:4(disease);DOID:1749(squamous_cell_carcinoma);DOID:2994(germ_cell_cancer);DOID:3459(breast_carcinoma);DOID:3905(lung_carcinoma);DOID:162(cancer);DOID:4766(embryoma);DOID:3908(non_small_cell_lung_carcinoma);DOID:2…	R_HSA_1489509(DAG_and_IP3_signaling);R_HSA_5693548(Sensing_of_DNA_Double_Strand_Breaks);R_HSA_9006931(Signaling_by_Nuclear_Receptors);R_HSA_168276(NS1_Mediated_Effects_on_Host_Pathways);R_HSA_73894(DNA_Repair);R_HSA_9006925(Intracellular_signaling_by_second_messengers);R_HSA_168255(Influenza_Infection);R_HSA_1280215(Cytokine_Signaling_in_Immune_system);R_HSA_111933(Calmodulin_induced_events);R_HS…	46.4569	42.7034	43.5979	123.21	106.759	103.945	0.397581	-1.33068	2.98357e-24	1.79693e-21	down	yes
ENSG00000116560	SFPQ	6421,654780	ENST00000357214;ENST00000490668;ENST00000485365;ENST00000468598;ENST00000485454;ENST00000470472;ENST00000460428;ENST00000466213;ENST00000466745;ENST00000471991	GO:0000122(negative regulation of transcription by RNA polymerase II);GO:0000380(alternative mRNA splicing, via spliceosome);GO:0000398(mRNA splicing, via spliceosome);GO:0000724(double-strand break repair via homologous recombination);GO:0000785(chromatin);GO:0000976(transcription regulatory region sequence-specific DNA binding);GO:0000978(RNA polymerase II cis-regulatory region sequence-specifi…	NA	NA	NA	splicing factor proline and glutamine rich [Source:HGNC Symbol;Acc:HGNC:10774]	protein_coding;processed_transcript;nonsense_mediated_decay	DOID:3996(urinary_system_cancer);DOID:4(disease);DOID:409(liver_disease);DOID:77(gastrointestinal_system_disease);DOID:162(cancer);DOID:14566(disease_of_cellular_proliferation);DOID:4450(renal_cell_carcinoma);DOID:263(kidney_cancer);DOID:4451(renal_carcinoma);DOID:2237(hepatitis);DOID:3118(hepatobiliary_disease);DOID:0050686(organ_system_cancer);DOID:4465(papillary_renal_cell_carcinoma);DOID:7(di…	R_HSA_8848021(Signaling_by_PTK6);R_HSA_9635465(Suppression_of_apoptosis);R_HSA_8849468(PTK6_Regulates_Proteins_Involved_in_RNA_Processing);R_HSA_162582(Signal_Transduction);R_HSA_5663205(Infectious_disease);R_HSA_9635486(Infection_with_Mycobacterium_tuberculosis);R_HSA_1643685(Disease);R_HSA_9637690(Response_of_Mtb_to_phagocytosis);R_HSA_9006927(Signaling_by_Non_Receptor_Tyrosine_Kinases)	13.6619	16.4327	16.3144	34.4587	33.7805	34.7378	0.450674	-1.14984	3.68033e-24	2.17394e-21	down	yes
ENSG00000165323	FAT3	120114	ENST00000525166;ENST00000409404;ENST00000469900	GO:0005509(calcium ion binding);GO:0005886(plasma membrane);GO:0007155(cell adhesion);GO:0007156(homophilic cell adhesion via plasma membrane adhesion molecules);GO:0007275(multicellular organism development);GO:0016020(membrane);GO:0016021(integral component of membrane);GO:0098609(cell-cell adhesion);GO:0098609(cell-cell adhesion)	NA	K16506	NA	FAT atypical cadherin 3 [Source:HGNC Symbol;Acc:HGNC:23112]	protein_coding;retained_intron	NA	NA	0.0608309	0.12032	0.0719191	0.430798	0.890966	0.99074	0.109435	-3.19185	1.49505e-23	8.66452e-21	down	yes
ENSG00000010292	NCAPD2	9918	ENST00000315579;ENST00000541399;ENST00000536538;ENST00000539885;ENST00000542492;ENST00000545732;ENST00000535804;ENST00000539084;ENST00000536090;ENST00000539714;ENST00000538600;ENST00000542472;ENST00000382457	GO:0000228(nuclear chromosome);GO:0000278(mitotic cell cycle);GO:0000779(condensed chromosome, centromeric region);GO:0000793(condensed chromosome);GO:0000796(condensin complex);GO:0000797(condensin core heterodimer);GO:0000799(nuclear condensin complex);GO:0003682(chromatin binding);GO:0005515(protein binding);GO:0005634(nucleus);GO:0005654(nucleoplasm);GO:0005694(chromosome);GO:0005737(cytoplas…	NA	K06677	NA	non-SMC condensin I complex subunit D2 [Source:HGNC Symbol;Acc:HGNC:24305]	protein_coding;processed_transcript;retained_intron;nonsense_mediated_decay	NA	R_HSA_68886(M_Phase);R_HSA_1640170(Cell_Cycle);R_HSA_68877(Mitotic_Prometaphase);R_HSA_69278(Cell_Cycle,_Mitotic);R_HSA_2514853(Condensation_of_Prometaphase_Chromosomes)	19.1181	21.4199	21.5616	47.5182	46.9467	43.297	0.450775	-1.14952	1.76265e-23	9.9656e-21	down	yes
ENSG00000158373	H2BC5	3017	ENST00000289316;ENST00000377777	GO:0000786(nucleosome);GO:0003674(molecular_function);GO:0003677(DNA binding);GO:0005515(protein binding);GO:0005634(nucleus);GO:0005654(nucleoplasm);GO:0005694(chromosome);GO:0005829(cytosol);GO:0006334(nucleosome assembly);GO:0016567(protein ubiquitination);GO:0046982(protein heterodimerization activity);GO:0070062(extracellular exosome);GO:0070062(extracellular exosome)	05034(Alcoholism);05203(Viral carcinogenesis);05322(Systemic lupus erythematosus);05322(Systemic lupus erythematosus)	K11252	NA	H2B clustered histone 5 [Source:HGNC Symbol;Acc:HGNC:4747]	protein_coding	NA	R_HSA_212436(Generic_Transcription_Pathway);R_HSA_2262752(Cellular_responses_to_stress);R_HSA_194315(Signaling_by_Rho_GTPases);R_HSA_73854(RNA_Polymerase_I_Promoter_Clearance);R_HSA_9609646(HCMV_Infection);R_HSA_201681(TCF_dependent_signaling_in_response_to_WNT);R_HSA_2559582(Senescence_Associated_Secretory_Phenotype_(SASP));R_HSA_9670095(Inhibition_of_DNA_recombination_at_telomere);R_HSA_9645723…	61.7184	34.3578	30.5366	7.15251	6.84019	5.23048	6.58646	2.7195	1.78444e-23	9.9656e-21	up	yes
ENSG00000147274	RBMX	27316	ENST00000496459;ENST00000568578;ENST00000464781;ENST00000320676;ENST00000565438;ENST00000419968;ENST00000562646;ENST00000561733;ENST00000431446;ENST00000563370;ENST00000565907	GO:0000381(regulation of alternative mRNA splicing, via spliceosome);GO:0000398(mRNA splicing, via spliceosome);GO:0000978(RNA polymerase II cis-regulatory region sequence-specific DNA binding);GO:0001649(osteoblast differentiation);GO:0003676(nucleic acid binding);GO:0003682(chromatin binding);GO:0003723(RNA binding);GO:0003729(mRNA binding);GO:0005515(protein binding);GO:0005615(extracellular s…	03040(Spliceosome);03040(Spliceosome)	K12885	NA	RNA binding motif protein X-linked [Source:HGNC Symbol;Acc:HGNC:9910]	processed_transcript;nonsense_mediated_decay;protein_coding;retained_intron	NA	R_HSA_194315(Signaling_by_Rho_GTPases);R_HSA_9012999(RHO_GTPase_cycle);R_HSA_9013422(RHOBTB1_GTPase_cycle);R_HSA_9716542(Signaling_by_Rho_GTPases,_Miro_GTPases_and_RHOBTB3);R_HSA_72163(mRNA_Splicing_Major_Pathway);R_HSA_8953854(Metabolism_of_RNA);R_HSA_72203(Processing_of_Capped_Intron_Containing_Pre_mRNA);R_HSA_9013418(RHOBTB2_GTPase_cycle);R_HSA_162582(Signal_Transduction);R_HSA_9696264(RND3_GT…	9.86539	13.0894	13.2347	29.9106	28.8492	30.7028	0.404521	-1.30571	4.76659e-23	2.61448e-20	down	yes
ENSG00000164530	PI16	221476	ENST00000647861;ENST00000373674;ENST00000491324	GO:0005515(protein binding);GO:0005576(extracellular region);GO:0005615(extracellular space);GO:0010466(negative regulation of peptidase activity);GO:0030414(peptidase inhibitor activity);GO:0061052(negative regulation of cell growth involved in cardiac muscle cell development);GO:0061052(negative regulation of cell growth involved in cardiac muscle cell development)	NA	K20412	NA	peptidase inhibitor 16 [Source:HGNC Symbol;Acc:HGNC:21245]	protein_coding;processed_transcript	NA	NA	0.193101	0.0496382	0.0533288	2.38093	2.35235	2.04957	0.0436495	-4.51789	6.99858e-23	3.77138e-20	down	yes
ENSG00000133401	PDZD2	23037	ENST00000438447;ENST00000513490;ENST00000502489;ENST00000515115;ENST00000509256;ENST00000503961;ENST00000510285	GO:0005515(protein binding);GO:0005576(extracellular region);GO:0005634(nucleus);GO:0005737(cytoplasm);GO:0005783(endoplasmic reticulum);GO:0005911(cell-cell junction);GO:0007155(cell adhesion);GO:0007155(cell adhesion)	NA	NA	NA	PDZ domain containing 2 [Source:HGNC Symbol;Acc:HGNC:18486]	protein_coding;processed_transcript;retained_intron	NA	NA	0.166533	0.192734	0.220204	0.676315	1.00936	0.99083	0.216503	-2.20754	7.54448e-23	3.99545e-20	down	yes
ENSG00000163430	FSTL1	11167	ENST00000295633;ENST00000488318;ENST00000467994;ENST00000464690;ENST00000472536;ENST00000468098;ENST00000469005;ENST00000485968	GO:0005509(calcium ion binding);GO:0005515(protein binding);GO:0005576(extracellular region);GO:0005615(extracellular space);GO:0005788(endoplasmic reticulum lumen);GO:0007275(multicellular organism development);GO:0008201(heparin binding);GO:0030154(cell differentiation);GO:0030509(BMP signaling pathway);GO:0030510(regulation of BMP signaling pathway);GO:0042594(response to starvation);GO:004368…	NA	NA	NA	follistatin like 1 [Source:HGNC Symbol;Acc:HGNC:3972]	protein_coding;retained_intron;processed_transcript	DOID:0080001(bone_disease);DOID:6000(congestive_heart_failure);DOID:17(musculoskeletal_system_disease);DOID:4(disease);DOID:114(heart_disease);DOID:848(arthritis);DOID:3342(bone_inflammation_disease);DOID:1287(cardiovascular_system_disease);DOID:7148(rheumatoid_arthritis);DOID:7(disease_of_anatomical_entity)	R_HSA_597592(Post_translational_protein_modification);R_HSA_201451(Signaling_by_BMP);R_HSA_9006936(Signaling_by_TGFB_family_members);R_HSA_162582(Signal_Transduction);R_HSA_392499(Metabolism_of_proteins);R_HSA_381426(Regulation_of_Insulin_like_Growth_Factor_(IGF)_transport_and_uptake_by_Insulin_like_Growth_Factor_Binding_Proteins_(IGFBPs));R_HSA_8957275(Post_translational_protein_phosphorylation)	10.3708	12.7624	13.0941	25.6119	30.2723	30.9691	0.417109	-1.2615	1.36015e-22	7.0811e-20	down	yes
ENSG00000198826	ARHGAP11A	9824	ENST00000361627;ENST00000564918;ENST00000562481;ENST00000563864;ENST00000567348;ENST00000565905;ENST00000543522	GO:0005096(GTPase activator activity);GO:0005829(cytosol);GO:0007165(signal transduction);GO:0043547(positive regulation of GTPase activity);GO:0051056(regulation of small GTPase mediated signal transduction);GO:0051056(regulation of small GTPase mediated signal transduction)	NA	K20635	NA	Rho GTPase activating protein 11A [Source:HGNC Symbol;Acc:HGNC:15783]	protein_coding;retained_intron	NA	R_HSA_194315(Signaling_by_Rho_GTPases);R_HSA_9012999(RHO_GTPase_cycle);R_HSA_9716542(Signaling_by_Rho_GTPases,_Miro_GTPases_and_RHOBTB3);R_HSA_162582(Signal_Transduction);R_HSA_8980692(RHOA_GTPase_cycle)	5.17402	7.4901	7.11763	16.7021	17.3398	19.3531	0.370479	-1.43254	1.3837e-22	7.08361e-20	down	yes
ENSG00000213977	TAX1BP3	30851	ENST00000225525;ENST00000611779	GO:0001650(fibrillar center);GO:0005515(protein binding);GO:0005634(nucleus);GO:0005737(cytoplasm);GO:0005829(cytosol);GO:0005886(plasma membrane);GO:0007266(Rho protein signal transduction);GO:0008013(beta-catenin binding);GO:0008022(protein C-terminus binding);GO:0008285(negative regulation of cell population proliferation);GO:0015629(actin cytoskeleton);GO:0016020(membrane);GO:0016055(Wnt sign…	NA	NA	NA	Tax1 binding protein 3 [Source:HGNC Symbol;Acc:HGNC:30684]	protein_coding	NA	R_HSA_194315(Signaling_by_Rho_GTPases);R_HSA_9716542(Signaling_by_Rho_GTPases,_Miro_GTPases_and_RHOBTB3);R_HSA_195258(RHO_GTPase_Effectors);R_HSA_162582(Signal_Transduction);R_HSA_5666185(RHO_GTPases_Activate_Rhotekin_and_Rhophilins)	24.4022	19.7974	21.2236	57.4014	58.5487	56.1493	0.380148	-1.39537	1.77145e-22	8.91995e-20	down	yes
ENSG00000112874	NUDT12	83594	ENST00000230792;ENST00000515407;ENST00000508889;ENST00000507423	GO:0000210(NAD+ diphosphatase activity);GO:0000287(magnesium ion binding);GO:0005515(protein binding);GO:0005634(nucleus);GO:0005737(cytoplasm);GO:0005777(peroxisome);GO:0005782(peroxisomal matrix);GO:0005829(cytosol);GO:0006402(mRNA catabolic process);GO:0006734(NADH metabolic process);GO:0006742(NADP catabolic process);GO:0008270(zinc ion binding);GO:0016787(hydrolase activity);GO:0019677(NAD c…	00760(Nicotinate and nicotinamide metabolism);04146(Peroxisome);04146(Peroxisome)	K03426	EC:3.6.1.22	nudix hydrolase 12 [Source:HGNC Symbol;Acc:HGNC:18826]	protein_coding;processed_transcript;retained_intron	NA	R_HSA_196854(Metabolism_of_vitamins_and_cofactors);R_HSA_197264(Nicotinamide_salvaging);R_HSA_196849(Metabolism_of_water_soluble_vitamins_and_cofactors);R_HSA_196807(Nicotinate_metabolism);R_HSA_1430728(Metabolism)	5.73296	5.81702	6.83531	2.0544	1.91193	2.0511	3.05534	1.61133	3.53872e-22	1.75315e-19	up	yes
ENSG00000120306	CYSTM1	84418	ENST00000261811;ENST00000509589;ENST00000644078;ENST00000504227;ENST00000509789	GO:0003674(molecular_function);GO:0005515(protein binding);GO:0005886(plasma membrane);GO:0008150(biological_process);GO:0016020(membrane);GO:0016021(integral component of membrane);GO:0043312(neutrophil degranulation);GO:0070062(extracellular exosome);GO:0070821(tertiary granule membrane);GO:0070821(tertiary granule membrane)	NA	NA	NA	cysteine rich transmembrane module containing 1 [Source:HGNC Symbol;Acc:HGNC:30239]	protein_coding;processed_transcript	NA	R_HSA_168249(Innate_Immune_System);R_HSA_168256(Immune_System);R_HSA_6798695(Neutrophil_degranulation)	21.4876	19.4724	18.6867	7.26279	6.17335	6.42765	3.00279	1.5863	5.49067e-22	2.67701e-19	up	yes
ENSG00000131398	KCNC3	3748	ENST00000477616;ENST00000376959;ENST00000474951	GO:0005216(ion channel activity);GO:0005244(voltage-gated ion channel activity);GO:0005249(voltage-gated potassium channel activity);GO:0005251(delayed rectifier potassium channel activity);GO:0005267(potassium channel activity);GO:0005515(protein binding);GO:0005737(cytoplasm);GO:0005856(cytoskeleton);GO:0005886(plasma membrane);GO:0005938(cell cortex);GO:0006811(ion transport);GO:0006813(potass…	NA	NA	NA	potassium voltage-gated channel subfamily C member 3 [Source:HGNC Symbol;Acc:HGNC:6235]	protein_coding	DOID:4(disease);DOID:1289(neurodegenerative_disease);DOID:863(nervous_system_disease);DOID:1441(spinocerebellar_ataxia);DOID:331(central_nervous_system_disease);DOID:2478(spinocerebellar_degeneration);DOID:7(disease_of_anatomical_entity)	R_HSA_1296072(Voltage_gated_Potassium_channels);R_HSA_1296071(Potassium_Channels);R_HSA_112316(Neuronal_System)	0.996372	0.77666	0.740904	0.0774515	0.110519	0.0745503	9.57613	3.25944	7.0481e-22	3.38265e-19	up	yes
ENSG00000198959	TGM2	7052	ENST00000361475;ENST00000469269;ENST00000468262;ENST00000474777	GO:0001974(blood vessel remodeling);GO:0003810(protein-glutamine gamma-glutamyltransferase activity);GO:0005515(protein binding);GO:0005525(GTP binding);GO:0005737(cytoplasm);GO:0005739(mitochondrion);GO:0005783(endoplasmic reticulum);GO:0005829(cytosol);GO:0005886(plasma membrane);GO:0005925(focal adhesion);GO:0007200(phospholipase C-activating G protein-coupled receptor signaling pathway);GO:00…	05016(Huntington disease);05016(Huntington disease)	K05625	EC:2.3.2.13	transglutaminase 2 [Source:HGNC Symbol;Acc:HGNC:11778]	protein_coding;retained_intron	DOID:2394(ovarian_cancer);DOID:1240(leukemia);DOID:2531(hematologic_cancer);DOID:17(musculoskeletal_system_disease);DOID:630(genetic_disease);DOID:0050687(cell_type_cancer);DOID:913(atrophic_muscular_disease);DOID:4(disease);DOID:0050177(monogenic_disease);DOID:5419(schizophrenia);DOID:1749(squamous_cell_carcinoma);DOID:0060031(autoimmune_disease_of_gastrointestinal_tract);DOID:1192(peripheral_ne…	NA	34.1417	50.0551	49.806	121.953	138.863	113.674	0.357828	-1.48266	9.66629e-22	4.51409e-19	down	yes
ENSG00000134222	PSRC1	84722	ENST00000369909;ENST00000418914;ENST00000369904;ENST00000492431;ENST00000459765;ENST00000409138;ENST00000471740;ENST00000369907;ENST00000474126;ENST00000409267	GO:0000922(spindle pole);GO:0001578(microtubule bundle formation);GO:0005515(protein binding);GO:0005654(nucleoplasm);GO:0005737(cytoplasm);GO:0005819(spindle);GO:0005829(cytosol);GO:0005856(cytoskeleton);GO:0005876(spindle microtubule);GO:0007049(cell cycle);GO:0007080(mitotic metaphase plate congression);GO:0008017(microtubule binding);GO:0009987(cellular process);GO:0015630(microtubule cytoske…	NA	K21443	NA	proline and serine rich coiled-coil 1 [Source:HGNC Symbol;Acc:HGNC:24472]	protein_coding;retained_intron	NA	NA	4.1292	3.85786	3.8414	12.4286	11.3899	10.1905	0.347804	-1.52365	9.6995e-22	4.51409e-19	down	yes
ENSG00000135480	KRT7	3855	ENST00000331817;ENST00000546856;ENST00000552322;ENST00000551130;ENST00000548088;ENST00000552183;ENST00000548657;ENST00000552400;ENST00000550153;ENST00000549638;ENST00000546666;ENST00000638501;ENST00000549127;ENST00000547613	GO:0005515(protein binding);GO:0005634(nucleus);GO:0005737(cytoplasm);GO:0005829(cytosol);GO:0005882(intermediate filament);GO:0016032(viral process);GO:0031424(keratinization);GO:0045095(keratin filament);GO:0070062(extracellular exosome);GO:0070268(cornification);GO:0070268(cornification)	NA	K07605	NA	keratin 7 [Source:HGNC Symbol;Acc:HGNC:6445]	protein_coding;processed_transcript;retained_intron	DOID:684(hepatocellular_carcinoma);DOID:3996(urinary_system_cancer);DOID:2394(ovarian_cancer);DOID:1612(breast_cancer);DOID:3458(breast_adenocarcinoma);DOID:2531(hematologic_cancer);DOID:1324(lung_cancer);DOID:1800(neuroendocrine_carcinoma);DOID:0050687(cell_type_cancer);DOID:3571(liver_cancer);DOID:4(disease);DOID:234(colon_adenocarcinoma);DOID:1749(squamous_cell_carcinoma);DOID:5295(intestinal_…	R_HSA_1266738(Developmental_Biology);R_HSA_6809371(Formation_of_the_cornified_envelope);R_HSA_6805567(Keratinization)	27.3129	31.5992	30.9738	60.8132	67.9173	62.3793	0.470337	-1.08823	1.41005e-21	6.46432e-19	down	yes
ENSG00000119326	CTNNAL1	8727	ENST00000325551;ENST00000374595;ENST00000374594;ENST00000488130	GO:0005515(protein binding);GO:0005737(cytoplasm);GO:0005829(cytosol);GO:0005856(cytoskeleton);GO:0005886(plasma membrane);GO:0007155(cell adhesion);GO:0007266(Rho protein signal transduction);GO:0016020(membrane);GO:0045296(cadherin binding);GO:0051015(actin filament binding);GO:0051015(actin filament binding)	NA	NA	NA	catenin alpha like 1 [Source:HGNC Symbol;Acc:HGNC:2512]	protein_coding;processed_transcript	DOID:0060053(peripheral_neuropathy);DOID:0050687(cell_type_cancer);DOID:4(disease);DOID:0050548(hereditary_sensory_neuropathy);DOID:162(cancer);DOID:863(nervous_system_disease);DOID:14566(disease_of_cellular_proliferation);DOID:11589(Riley_Day_syndrome);DOID:4531(mucoepidermoid_carcinoma);DOID:870(neuropathy);DOID:305(carcinoma);DOID:7(disease_of_anatomical_entity)	NA	36.3952	44.7341	43.9874	85.5016	88.0416	96.829	0.462757	-1.11167	1.67312e-21	7.55757e-19	down	yes
ENSG00000073464	CLCN4	1183	ENST00000380833;ENST00000675769	GO:0000166(nucleotide binding);GO:0005247(voltage-gated chloride channel activity);GO:0005254(chloride channel activity);GO:0005515(protein binding);GO:0005524(ATP binding);GO:0005764(lysosome);GO:0005765(lysosomal membrane);GO:0005768(endosome);GO:0005769(early endosome);GO:0005783(endoplasmic reticulum);GO:0005789(endoplasmic reticulum membrane);GO:0005794(Golgi apparatus);GO:0005886(plasma mem…	NA	K05012	NA	chloride voltage-gated channel 4 [Source:HGNC Symbol;Acc:HGNC:2022]	protein_coding;nonsense_mediated_decay	DOID:4(disease);DOID:162(cancer);DOID:14566(disease_of_cellular_proliferation)	R_HSA_382551(Transport_of_small_molecules);R_HSA_2672351(Stimuli_sensing_channels);R_HSA_983712(Ion_channel_transport)	2.43353	3.14329	3.03627	6.69967	7.5878	7.21236	0.400612	-1.31972	2.39383e-21	1.06563e-18	down	yes
ENSG00000143401	ANP32E	81611	ENST00000583931;ENST00000616917;ENST00000369114;ENST00000629042;ENST00000532744;ENST00000534437;ENST00000436748;ENST00000533654;ENST00000369115	GO:0000812(Swr1 complex);GO:0005515(protein binding);GO:0005634(nucleus);GO:0005737(cytoplasm);GO:0006325(chromatin organization);GO:0019212(phosphatase inhibitor activity);GO:0031410(cytoplasmic vesicle);GO:0042393(histone binding);GO:0042981(regulation of apoptotic process);GO:0043086(negative regulation of catalytic activity);GO:0043486(histone exchange);GO:0043486(histone exchange)	NA	K18648	NA	acidic nuclear phosphoprotein 32 family member E [Source:HGNC Symbol;Acc:HGNC:16673]	protein_coding	NA	NA	11.3556	14.4488	15.0527	37.4242	31.0874	34.7486	0.395671	-1.33763	2.83245e-21	1.24288e-18	down	yes
ENSG00000117305	HMGCL	3155	ENST00000436439;ENST00000513148;ENST00000374490;ENST00000509389;ENST00000374487;ENST00000496907;ENST00000498698;ENST00000479458	GO:0000062(fatty-acyl-CoA binding);GO:0000287(magnesium ion binding);GO:0001889(liver development);GO:0003824(catalytic activity);GO:0004419(hydroxymethylglutaryl-CoA lyase activity);GO:0005198(structural molecule activity);GO:0005739(mitochondrion);GO:0005759(mitochondrial matrix);GO:0005777(peroxisome);GO:0005782(peroxisomal matrix);GO:0005829(cytosol);GO:0006552(leucine catabolic process);GO:0…	00072(Synthesis and degradation of ketone bodies);00280(Valine, leucine and isoleucine degradation);00650(Butanoate metabolism);04146(Peroxisome);04146(Peroxisome)	K01640	EC:4.1.3.4	3-hydroxy-3-methylglutaryl-CoA lyase [Source:HGNC Symbol;Acc:HGNC:5005]	protein_coding;retained_intron;processed_transcript	NA	R_HSA_9033241(Peroxisomal_protein_import);R_HSA_77111(Synthesis_of_Ketone_Bodies);R_HSA_9609507(Protein_localization);R_HSA_74182(Ketone_body_metabolism);R_HSA_556833(Metabolism_of_lipids);R_HSA_1430728(Metabolism)	14.0537	10.0357	10.9328	3.5441	2.10674	2.5759	4.25711	2.08988	3.73857e-21	1.61738e-18	up	yes
ENSG00000101096	NFATC2	4773	ENST00000371564;ENST00000610033;ENST00000396009;ENST00000496054;ENST00000414705	GO:0000122(negative regulation of transcription by RNA polymerase II);GO:0000790(nuclear chromatin);GO:0000976(transcription regulatory region sequence-specific DNA binding);GO:0000978(RNA polymerase II cis-regulatory region sequence-specific DNA binding);GO:0000981(DNA-binding transcription factor activity, RNA polymerase II-specific);GO:0001227(DNA-binding transcription repressor activity, RNA …	04022(cGMP-PKG signaling pathway);04218(Cellular senescence);04310(Wnt signaling pathway);04360(Axon guidance);04370(VEGF signaling pathway);04380(Osteoclast differentiation);04625(C-type lectin receptor signaling pathway);04650(Natural killer cell mediated cytotoxicity);04658(Th1 and Th2 cell differentiation);04659(Th17 cell differentiation);04660(T cell receptor signaling pathway);04662(B cell …	K17332	NA	nuclear factor of activated T cells 2 [Source:HGNC Symbol;Acc:HGNC:7776]	protein_coding;retained_intron	NA	R_HSA_212436(Generic_Transcription_Pathway);R_HSA_5621481(C_type_lectin_receptors_(CLRs));R_HSA_5607763(CLEC7A_(Dectin_1)_induces_NFAT_activation);R_HSA_168249(Innate_Immune_System);R_HSA_74160(Gene_expression_(Transcription));R_HSA_168256(Immune_System);R_HSA_1168372(Downstream_signaling_events_of_B_Cell_Receptor_(BCR));R_HSA_5607764(CLEC7A_(Dectin_1)_signaling);R_HSA_73857(RNA_Polymerase_II_Tra…	1.13583	1.15197	1.29288	2.90647	3.29638	3.41378	0.372342	-1.4253	7.96457e-21	3.39777e-18	down	yes
ENSG00000117724	CENPF	1063	ENST00000366955;ENST00000467765;ENST00000469862;ENST00000495259;ENST00000614578;ENST00000464322	GO:0000278(mitotic cell cycle);GO:0000775(chromosome, centromeric region);GO:0000776(kinetochore);GO:0000777(condensed chromosome kinetochore);GO:0000785(chromatin);GO:0000922(spindle pole);GO:0000940(condensed chromosome outer kinetochore);GO:0001822(kidney development);GO:0003682(chromatin binding);GO:0005515(protein binding);GO:0005634(nucleus);GO:0005635(nuclear envelope);GO:0005654(nucleopla…	NA	NA	NA	centromere protein F [Source:HGNC Symbol;Acc:HGNC:1857]	protein_coding;processed_transcript	DOID:4(disease);DOID:162(cancer);DOID:14566(disease_of_cellular_proliferation)	R_HSA_194315(Signaling_by_Rho_GTPases);R_HSA_141444(Amplification__of_signal_from_unattached__kinetochores_via_a_MAD2__inhibitory_signal);R_HSA_9648025(EML4_and_NUDC_in_mitotic_spindle_formation);R_HSA_69620(Cell_Cycle_Checkpoints);R_HSA_156711(Polo_like_kinase_mediated_events);R_HSA_2467813(Separation_of_Sister_Chromatids);R_HSA_68886(M_Phase);R_HSA_2555396(Mitotic_Metaphase_and_Anaphase);R_HSA_…	9.43064	14.9423	13.6848	33.4619	32.6555	36.641	0.370361	-1.43299	8.1311e-21	3.4213e-18	down	yes
ENSG00000131747	TOP2A	7153	ENST00000423485;ENST00000577706;ENST00000578412;ENST00000577541	GO:0000166(nucleotide binding);GO:0000228(nuclear chromosome);GO:0000287(magnesium ion binding);GO:0000712(resolution of meiotic recombination intermediates);GO:0000775(chromosome, centromeric region);GO:0000793(condensed chromosome);GO:0000819(sister chromatid segregation);GO:0002244(hematopoietic progenitor cell differentiation);GO:0003677(DNA binding);GO:0003682(chromatin binding);GO:0003723(R…	01524(Platinum drug resistance);01524(Platinum drug resistance)	K03164	EC:5.6.2.2	DNA topoisomerase II alpha [Source:HGNC Symbol;Acc:HGNC:11989]	protein_coding;retained_intron	DOID:3382(liposarcoma);DOID:1240(leukemia);DOID:1612(breast_cancer);DOID:2531(hematologic_cancer);DOID:1324(lung_cancer);DOID:630(genetic_disease);DOID:0050687(cell_type_cancer);DOID:1037(lymphoblastic_leukemia);DOID:4(disease);DOID:0050177(monogenic_disease);DOID:10534(stomach_cancer);DOID:1749(squamous_cell_carcinoma);DOID:1192(peripheral_nervous_system_neoplasm);DOID:4230(smooth_muscle_cancer)…	R_HSA_597592(Post_translational_protein_modification);R_HSA_453279(Mitotic_G1_phase_and_G1/S_transition);R_HSA_1640170(Cell_Cycle);R_HSA_69278(Cell_Cycle,_Mitotic);R_HSA_2990846(SUMOylation);R_HSA_4615885(SUMOylation_of_DNA_replication_proteins);R_HSA_1362277(Transcription_of_E2F_targets_under_negative_control_by_DREAM_complex);R_HSA_392499(Metabolism_of_proteins);R_HSA_1538133(G0_and_Early_G1);R…	41.7818	55.5318	54.6595	130.602	111.645	119.2	0.420458	-1.24997	1.05998e-20	4.3998e-18	down	yes
ENSG00000080986	NDC80	10403	ENST00000261597;ENST00000576274;ENST00000574567;ENST00000574096;ENST00000575515	GO:0000070(mitotic sister chromatid segregation);GO:0000132(establishment of mitotic spindle orientation);GO:0000278(mitotic cell cycle);GO:0000775(chromosome, centromeric region);GO:0000776(kinetochore);GO:0000777(condensed chromosome kinetochore);GO:0000778(condensed nuclear chromosome kinetochore);GO:0000942(condensed nuclear chromosome outer kinetochore);GO:0005515(protein binding);GO:0005634…	NA	K11547	NA	NDC80 kinetochore complex component [Source:HGNC Symbol;Acc:HGNC:16909]	protein_coding;retained_intron	DOID:0050687(cell_type_cancer);DOID:4(disease);DOID:2994(germ_cell_cancer);DOID:162(cancer);DOID:4766(embryoma);DOID:14566(disease_of_cellular_proliferation);DOID:688(embryonal_cancer)	R_HSA_194315(Signaling_by_Rho_GTPases);R_HSA_141444(Amplification__of_signal_from_unattached__kinetochores_via_a_MAD2__inhibitory_signal);R_HSA_9648025(EML4_and_NUDC_in_mitotic_spindle_formation);R_HSA_69620(Cell_Cycle_Checkpoints);R_HSA_2467813(Separation_of_Sister_Chromatids);R_HSA_68886(M_Phase);R_HSA_2555396(Mitotic_Metaphase_and_Anaphase);R_HSA_69618(Mitotic_Spindle_Checkpoint);R_HSA_9716542…	6.80344	7.60795	8.22036	17.5645	16.2047	19.3967	0.425683	-1.23215	2.07676e-20	8.50532e-18	down	yes
ENSG00000144824	PHLDB2	90102	ENST00000495180;ENST00000412622;ENST00000393925;ENST00000460365;ENST00000477695;ENST00000470699;ENST00000393923;ENST00000478733;ENST00000478922;ENST00000491694;ENST00000478584;ENST00000498699;ENST00000481953;ENST00000431670;ENST00000638331;ENST00000640181;ENST00000486886	GO:0000226(microtubule cytoskeleton organization);GO:0005515(protein binding);GO:0005737(cytoplasm);GO:0005829(cytosol);GO:0005886(plasma membrane);GO:0005925(focal adhesion);GO:0010470(regulation of gastrulation);GO:0010717(regulation of epithelial to mesenchymal transition);GO:0016020(membrane);GO:0016021(integral component of membrane);GO:0031252(cell leading edge);GO:0045111(intermediate fila…	NA	NA	NA	pleckstrin homology like domain family B member 2 [Source:HGNC Symbol;Acc:HGNC:29573]	protein_coding;retained_intron;processed_transcript	NA	NA	2.09633	2.55813	2.77893	5.49211	6.16614	6.59364	0.407267	-1.29595	2.1771e-20	8.79892e-18	down	yes
ENSG00000175183	CSRP2	1466	ENST00000311083;ENST00000548783;ENST00000552330;ENST00000546966;ENST00000547557;ENST00000547435;ENST00000551725	GO:0003674(molecular_function);GO:0005515(protein binding);GO:0005634(nucleus);GO:0005737(cytoplasm);GO:0005925(focal adhesion);GO:0007275(multicellular organism development);GO:0008307(structural constituent of muscle);GO:0030018(Z disc);GO:0030036(actin cytoskeleton organization);GO:0030154(cell differentiation);GO:0042805(actinin binding);GO:0045214(sarcomere organization);GO:0046872(metal ion…	NA	NA	NA	cysteine and glycine rich protein 2 [Source:HGNC Symbol;Acc:HGNC:2470]	protein_coding;retained_intron	NA	NA	7.27135	5.83122	5.26931	1.81239	1.983	1.79702	3.28514	1.71596	2.44556e-20	9.75556e-18	up	yes
ENSG00000213654	GPSM3	63940	ENST00000472768;ENST00000619085;ENST00000487761;ENST00000375043;ENST00000375040	GO:0002690(positive regulation of leukocyte chemotaxis);GO:0003674(molecular_function);GO:0005515(protein binding);GO:0005575(cellular_component);GO:0005737(cytoplasm);GO:0005886(plasma membrane);GO:0006955(immune response);GO:0008150(biological_process);GO:0030695(GTPase regulator activity);GO:0050727(regulation of inflammatory response);GO:0050729(positive regulation of inflammatory response);G…	NA	K15838	NA	G protein signaling modulator 3 [Source:HGNC Symbol;Acc:HGNC:13945]	nonsense_mediated_decay;protein_coding	NA	R_HSA_162582(Signal_Transduction);R_HSA_388396(GPCR_downstream_signalling);R_HSA_372790(Signaling_by_GPCR);R_HSA_418594(G_alpha_(i)_signalling_events)	4.78595	5.07895	5.05008	11.9905	15.8676	14.4543	0.352497	-1.50432	3.19362e-20	1.25763e-17	down	yes
ENSG00000185875	THNSL1	79896	ENST00000376356;ENST00000524413	GO:0003674(molecular_function);GO:0005575(cellular_component);GO:0008150(biological_process);GO:0008150(biological_process)	NA	NA	NA	threonine synthase like 1 [Source:HGNC Symbol;Acc:HGNC:26160]	protein_coding	NA	NA	7.63284	10.2392	10.3833	2.77301	3.10501	3.49182	3.01556	1.59243	3.95565e-20	1.538e-17	up	yes
ENSG00000128591	FLNC	2318	ENST00000346177;ENST00000325888;ENST00000388853	GO:0003779(actin binding);GO:0005515(protein binding);GO:0005737(cytoplasm);GO:0005829(cytosol);GO:0005856(cytoskeleton);GO:0005886(plasma membrane);GO:0005925(focal adhesion);GO:0008092(cytoskeletal protein binding);GO:0016020(membrane);GO:0016528(sarcoplasm);GO:0030018(Z disc);GO:0030506(ankyrin binding);GO:0034329(cell junction assembly);GO:0042383(sarcolemma);GO:0043034(costamere);GO:0048747(…	04010(MAPK signaling pathway);04510(Focal adhesion);05132(Salmonella infection);05205(Proteoglycans in cancer);05205(Proteoglycans in cancer)	NA	NA	filamin C [Source:HGNC Symbol;Acc:HGNC:3756]	protein_coding;retained_intron	DOID:17(musculoskeletal_system_disease);DOID:4(disease);DOID:423(myopathy);DOID:66(muscle_tissue_disease);DOID:0080000(muscular_disease);DOID:7(disease_of_anatomical_entity)	R_HSA_446353(Cell_extracellular_matrix_interactions);R_HSA_446728(Cell_junction_organization);R_HSA_1500931(Cell_Cell_communication)	23.6855	26.397	24.8967	47.2298	55.5278	50.8708	0.488055	-1.03488	4.82474e-20	1.85246e-17	down	yes
ENSG00000136193	SCRN1	9805	ENST00000242059;ENST00000426154;ENST00000409497;ENST00000425819;ENST00000434476;ENST00000409570;ENST00000421434;ENST00000438497;ENST00000494620	GO:0003674(molecular_function);GO:0005515(protein binding);GO:0005634(nucleus);GO:0005737(cytoplasm);GO:0006508(proteolysis);GO:0006887(exocytosis);GO:0016805(dipeptidase activity);GO:0031965(nuclear membrane);GO:0070004(cysteine-type exopeptidase activity);GO:0070004(cysteine-type exopeptidase activity)	NA	K14358	NA	secernin 1 [Source:HGNC Symbol;Acc:HGNC:22192]	protein_coding;processed_transcript	DOID:4(disease);DOID:5419(schizophrenia);DOID:162(cancer);DOID:2468(psychotic_disorder);DOID:14566(disease_of_cellular_proliferation);DOID:1561(cognitive_disorder);DOID:150(disease_of_mental_health)	NA	28.4571	27.8438	28.0369	52.7502	57.328	57.2788	0.503939	-0.988678	6.03381e-20	2.28808e-17	down	no
ENSG00000183671	GPR1	2825	ENST00000612892;ENST00000447845;ENST00000442134;ENST00000407325	GO:0004930(G protein-coupled receptor activity);GO:0005515(protein binding);GO:0005654(nucleoplasm);GO:0005886(plasma membrane);GO:0005887(integral component of plasma membrane);GO:0007165(signal transduction);GO:0007186(G protein-coupled receptor signaling pathway);GO:0007218(neuropeptide signaling pathway);GO:0016020(membrane);GO:0016021(integral component of membrane);GO:0042277(peptide bindin…	NA	K04310	NA	G protein-coupled receptor 1 [Source:HGNC Symbol;Acc:HGNC:4463]	protein_coding	NA	NA	1.15573	1.61342	1.98055	5.29314	7.01106	6.87676	0.247626	-2.01377	6.68568e-20	2.50436e-17	down	yes
ENSG00000153071	DAB2	1601	ENST00000320816;ENST00000509337;ENST00000545653;ENST00000502388;ENST00000507539;ENST00000511536;ENST00000515269;ENST00000505968;ENST00000515700;ENST00000512525;ENST00000502879;ENST00000339788	GO:0000122(negative regulation of transcription by RNA polymerase II);GO:0001650(fibrillar center);GO:0001934(positive regulation of protein phosphorylation);GO:0005515(protein binding);GO:0005737(cytoplasm);GO:0005765(lysosomal membrane);GO:0005829(cytosol);GO:0005886(plasma membrane);GO:0005905(clathrin-coated pit);GO:0005925(focal adhesion);GO:0006897(endocytosis);GO:0006898(receptor-mediated …	04144(Endocytosis);04144(Endocytosis)	K12475	NA	DAB adaptor protein 2 [Source:HGNC Symbol;Acc:HGNC:2662]	protein_coding;retained_intron;nonsense_mediated_decay;processed_transcript	NA	R_HSA_157858(Gap_junction_trafficking_and_regulation);R_HSA_5653656(Vesicle_mediated_transport);R_HSA_199991(Membrane_Trafficking);R_HSA_190873(Gap_junction_degradation);R_HSA_196025(Formation_of_annular_gap_junctions);R_HSA_190828(Gap_junction_trafficking);R_HSA_8856825(Cargo_recognition_for_clathrin_mediated_endocytosis);R_HSA_8856828(Clathrin_mediated_endocytosis)	1.24572	1.3868	1.04091	3.35197	3.30586	3.45503	0.363243	-1.46099	1.22586e-19	4.53657e-17	down	yes
ENSG00000130513	GDF15	9518	ENST00000252809;ENST00000594925;ENST00000595973;ENST00000604609;ENST00000597765	GO:0000187(activation of MAPK activity);GO:0002023(reduction of food intake in response to dietary excess);GO:0005125(cytokine activity);GO:0005515(protein binding);GO:0005576(extracellular region);GO:0005615(extracellular space);GO:0005634(nucleus);GO:0005737(cytoplasm);GO:0005794(Golgi apparatus);GO:0007165(signal transduction);GO:0007179(transforming growth factor beta receptor signaling pathw…	04060(Cytokine-cytokine receptor interaction);04060(Cytokine-cytokine receptor interaction)	K05504	NA	growth differentiation factor 15 [Source:HGNC Symbol;Acc:HGNC:30142]	protein_coding;processed_transcript	DOID:0080001(bone_disease);DOID:2394(ovarian_cancer);DOID:10241(thalassemia);DOID:10591(pre_eclampsia);DOID:1612(breast_cancer);DOID:6000(congestive_heart_failure);DOID:17(musculoskeletal_system_disease);DOID:630(genetic_disease);DOID:225(syndrome);DOID:0050687(cell_type_cancer);DOID:4(disease);DOID:0050177(monogenic_disease);DOID:0050828(artery_disease);DOID:10825(essential_hypertension);DOID:89…	NA	29.3517	12.8292	13.6114	3.30699	2.76925	2.11445	6.81168	2.76801	1.81968e-19	6.65398e-17	up	yes
ENSG00000137801	THBS1	7057	ENST00000260356;ENST00000484734;ENST00000559746;ENST00000560894;ENST00000490247;ENST00000397591;ENST00000497720;ENST00000466755	GO:0000187(activation of MAPK activity);GO:0001666(response to hypoxia);GO:0001786(phosphatidylserine binding);GO:0001937(negative regulation of endothelial cell proliferation);GO:0001953(negative regulation of cell-matrix adhesion);GO:0001968(fibronectin binding);GO:0002040(sprouting angiogenesis);GO:0002544(chronic inflammatory response);GO:0002576(platelet degranulation);GO:0002581(negative re…	04015(Rap1 signaling pathway);04115(p53 signaling pathway);04145(Phagosome);04151(PI3K-Akt signaling pathway);04350(TGF-beta signaling pathway);04510(Focal adhesion);04512(ECM-receptor interaction);05144(Malaria);05165(Human papillomavirus infection);05205(Proteoglycans in cancer);05206(MicroRNAs in cancer);05219(Bladder cancer);05219(Bladder cancer)	K16857	NA	thrombospondin 1 [Source:HGNC Symbol;Acc:HGNC:11785]	protein_coding;retained_intron	DOID:18(urinary_system_disease);DOID:0080001(bone_disease);DOID:684(hepatocellular_carcinoma);DOID:3996(urinary_system_cancer);DOID:1307(dementia);DOID:2394(ovarian_cancer);DOID:934(viral_infectious_disease);DOID:1612(breast_cancer);DOID:6000(congestive_heart_failure);DOID:2531(hematologic_cancer);DOID:17(musculoskeletal_system_disease);DOID:0080011(bone_resorption_disease);DOID:630(genetic_disea…	R_HSA_212436(Generic_Transcription_Pathway);R_HSA_3781865(Diseases_of_glycosylation);R_HSA_597592(Post_translational_protein_modification);R_HSA_1474244(Extracellular_matrix_organization);R_HSA_76005(Response_to_elevated_platelet_cytosolic_Ca2+);R_HSA_5173214(O_glycosylation_of_TSR_domain_containing_proteins);R_HSA_5173105(O_linked_glycosylation);R_HSA_8936459(RUNX1_regulates_genes_involved_in_me…	28.5864	41.255	40.251	83.0669	141.505	143.124	0.299412	-1.7398	2.29239e-19	8.2839e-17	down	yes
ENSG00000169045	HNRNPH1	3187	ENST00000514332;ENST00000329433;ENST00000521790;ENST00000523921;ENST00000522958;ENST00000442819;ENST00000523449;ENST00000521720;ENST00000515714;ENST00000513972;ENST00000515481;ENST00000521116;ENST00000502904;ENST00000512273;ENST00000510678;ENST00000519943;ENST00000356731;ENST00000524179;ENST00000505087;ENST00000504549;ENST00000508103;ENST00000502632;ENST00000504779;ENST00000520415;ENST00000514731…	GO:0000398(mRNA splicing, via spliceosome);GO:0003676(nucleic acid binding);GO:0003723(RNA binding);GO:0005515(protein binding);GO:0005634(nucleus);GO:0005654(nucleoplasm);GO:0005681(spliceosomal complex);GO:0005829(cytosol);GO:0006396(RNA processing);GO:0006397(mRNA processing);GO:0008266(poly(U) RNA binding);GO:0008380(RNA splicing);GO:0008543(fibroblast growth factor receptor signaling pathway…	NA	K12898	NA	heterogeneous nuclear ribonucleoprotein H1 [Source:HGNC Symbol;Acc:HGNC:5041]	retained_intron;protein_coding;nonsense_mediated_decay;processed_transcript	DOID:4(disease);DOID:162(cancer);DOID:14566(disease_of_cellular_proliferation)	R_HSA_6803529(FGFR2_alternative_splicing);R_HSA_5654738(Signaling_by_FGFR2);R_HSA_72163(mRNA_Splicing_Major_Pathway);R_HSA_8953854(Metabolism_of_RNA);R_HSA_72203(Processing_of_Capped_Intron_Containing_Pre_mRNA);R_HSA_190236(Signaling_by_FGFR);R_HSA_162582(Signal_Transduction);R_HSA_72172(mRNA_Splicing);R_HSA_9006934(Signaling_by_Receptor_Tyrosine_Kinases)	14.1614	20.2592	16.9863	37.4573	41.3902	50.8138	0.39647	-1.33472	2.33287e-19	8.33216e-17	down	yes
ENSG00000118193	KIF14	9928	ENST00000367350;ENST00000614960	GO:0000166(nucleotide binding);GO:0001558(regulation of cell growth);GO:0003777(microtubule motor activity);GO:0005515(protein binding);GO:0005524(ATP binding);GO:0005634(nucleus);GO:0005737(cytoplasm);GO:0005819(spindle);GO:0005829(cytosol);GO:0005856(cytoskeleton);GO:0005871(kinesin complex);GO:0005874(microtubule);GO:0005886(plasma membrane);GO:0007018(microtubule-based movement);GO:0007080(mi…	NA	K17915	NA	kinesin family member 14 [Source:HGNC Symbol;Acc:HGNC:19181]	protein_coding	DOID:1324(lung_cancer);DOID:5679(retinal_disease);DOID:0050687(cell_type_cancer);DOID:4(disease);DOID:1749(squamous_cell_carcinoma);DOID:2994(germ_cell_cancer);DOID:771(retinal_cell_cancer);DOID:3905(lung_carcinoma);DOID:162(cancer);DOID:3095(germ_cell_and_embryonal_cancer);DOID:863(nervous_system_disease);DOID:1492(eye_and_adnexa_disease);DOID:0060116(sensory_system_cancer);DOID:14566(disease_of…	R_HSA_194315(Signaling_by_Rho_GTPases);R_HSA_9012999(RHO_GTPase_cycle);R_HSA_9716542(Signaling_by_Rho_GTPases,_Miro_GTPases_and_RHOBTB3);R_HSA_195258(RHO_GTPase_Effectors);R_HSA_162582(Signal_Transduction);R_HSA_9696273(RND1_GTPase_cycle);R_HSA_9696270(RND2_GTPase_cycle);R_HSA_5625900(RHO_GTPases_activate_CIT)	2.13489	3.15268	4.00497	9.1618	10.3467	11.6975	0.297781	-1.74768	3.18295e-19	1.11681e-16	down	yes
ENSG00000072163	LIMS2	55679	ENST00000469300;ENST00000355119;ENST00000413578;ENST00000466410;ENST00000476932;ENST00000409455;ENST00000324938;ENST00000409286;ENST00000409754;ENST00000410038;ENST00000582671;ENST00000494613;ENST00000484252;ENST00000409808;ENST00000545738;ENST00000426981	GO:0005634(nucleus);GO:0005737(cytoplasm);GO:0005829(cytosol);GO:0005886(plasma membrane);GO:0005911(cell-cell junction);GO:0005925(focal adhesion);GO:0016020(membrane);GO:0030054(cell junction);GO:0034329(cell junction assembly);GO:0043066(negative regulation of apoptotic process);GO:0045216(cell-cell junction organization);GO:0046872(metal ion binding);GO:0050680(negative regulation of epitheli…	NA	NA	NA	LIM zinc finger domain containing 2 [Source:HGNC Symbol;Acc:HGNC:16084]	retained_intron;protein_coding;nonsense_mediated_decay;processed_transcript	DOID:0050687(cell_type_cancer);DOID:4(disease);DOID:162(cancer);DOID:1790(malignant_mesothelioma);DOID:14566(disease_of_cellular_proliferation)	R_HSA_446353(Cell_extracellular_matrix_interactions);R_HSA_446728(Cell_junction_organization);R_HSA_1500931(Cell_Cell_communication)	0.491074	0.528798	0.536367	1.48738	1.61975	1.56223	0.333287	-1.58516	3.19962e-19	1.11681e-16	down	yes
ENSG00000129195	PIMREG	54478	ENST00000572447;ENST00000571572;ENST00000572595;ENST00000571373;ENST00000570337;ENST00000576056;ENST00000573557;ENST00000573385;ENST00000250056	GO:0005515(protein binding);GO:0005634(nucleus);GO:0005654(nucleoplasm);GO:0005730(nucleolus);GO:0007049(cell cycle);GO:0051301(cell division);GO:0051301(cell division)	NA	NA	NA	PICALM interacting mitotic regulator [Source:HGNC Symbol;Acc:HGNC:25483]	protein_coding;nonsense_mediated_decay;retained_intron	NA	NA	3.35179	2.71968	3.43223	11.5599	10.1238	8.68746	0.312918	-1.67614	4.104e-19	1.41639e-16	down	yes
ENSG00000115339	GALNT3	2591	ENST00000412248;ENST00000392701;ENST00000409882;ENST00000431484;ENST00000463254;ENST00000414977;ENST00000422973;ENST00000447156	GO:0000139(Golgi membrane);GO:0004653(polypeptide N-acetylgalactosaminyltransferase activity);GO:0005509(calcium ion binding);GO:0005794(Golgi apparatus);GO:0005975(carbohydrate metabolic process);GO:0006486(protein glycosylation);GO:0008543(fibroblast growth factor receptor signaling pathway);GO:0016020(membrane);GO:0016021(integral component of membrane);GO:0016266(O-glycan processing);GO:00167…	00512(Mucin type O-glycan biosynthesis);00512(Mucin type O-glycan biosynthesis)	NA	NA	polypeptide N-acetylgalactosaminyltransferase 3 [Source:HGNC Symbol;Acc:HGNC:4125]	protein_coding;retained_intron	DOID:1324(lung_cancer);DOID:225(syndrome);DOID:0050687(cell_type_cancer);DOID:4(disease);DOID:1749(squamous_cell_carcinoma);DOID:0014667(disease_of_metabolism);DOID:170(endocrine_gland_cancer);DOID:3498(pancreatic_ductal_adenocarcinoma);DOID:3905(lung_carcinoma);DOID:162(cancer);DOID:3908(non_small_cell_lung_carcinoma);DOID:14566(disease_of_cellular_proliferation);DOID:3910(lung_adenocarcinoma);D…	R_HSA_190372(FGFR3c_ligand_binding_and_activation);R_HSA_3781865(Diseases_of_glycosylation);R_HSA_597592(Post_translational_protein_modification);R_HSA_5083625(Defective_GALNT3_causes_familial_hyperphosphatemic_tumoral_calcinosis_(HFTC));R_HSA_5173105(O_linked_glycosylation);R_HSA_190239(FGFR3_ligand_binding_and_activation);R_HSA_5668914(Diseases_of_metabolism);R_HSA_3906995(Diseases_associated_w…	2.75473	3.46486	3.15748	7.13745	7.24555	8.18253	0.415548	-1.26691	4.49074e-19	1.53264e-16	down	yes
ENSG00000171793	CTPS1	1503	ENST00000648801;ENST00000649124;ENST00000648914;ENST00000650070;ENST00000648020;ENST00000470271;ENST00000649215;ENST00000372616;ENST00000486889;ENST00000650634;ENST00000649864;ENST00000475060;ENST00000463285;ENST00000480420;ENST00000498694;ENST00000479480	GO:0000166(nucleotide binding);GO:0002376(immune system process);GO:0003883(CTP synthase activity);GO:0005515(protein binding);GO:0005524(ATP binding);GO:0005737(cytoplasm);GO:0005829(cytosol);GO:0006139(nucleobase-containing compound metabolic process);GO:0006221(pyrimidine nucleotide biosynthetic process);GO:0006241(CTP biosynthetic process);GO:0006541(glutamine metabolic process);GO:0015949(nu…	00240(Pyrimidine metabolism);00240(Pyrimidine metabolism)	NA	NA	CTP synthase 1 [Source:HGNC Symbol;Acc:HGNC:2519]	retained_intron;protein_coding;nonsense_mediated_decay;processed_transcript	NA	R_HSA_499943(Interconversion_of_nucleotide_di__and_triphosphates);R_HSA_15869(Metabolism_of_nucleotides);R_HSA_1430728(Metabolism)	3.92385	4.89445	4.89986	9.19668	10.3232	10.7369	0.453391	-1.14117	4.99632e-19	1.68645e-16	down	yes
ENSG00000119397	CNTRL	11064	ENST00000238341;ENST00000373850;ENST00000373851;ENST00000373847;ENST00000468952;ENST00000373845;ENST00000373865;ENST00000373855;ENST00000613863;ENST00000491018	GO:0000086(G2/M transition of mitotic cell cycle);GO:0005515(protein binding);GO:0005737(cytoplasm);GO:0005813(centrosome);GO:0005815(microtubule organizing center);GO:0005829(cytosol);GO:0005856(cytoskeleton);GO:0007049(cell cycle);GO:0008092(cytoskeletal protein binding);GO:0010389(regulation of G2/M transition of mitotic cell cycle);GO:0016020(membrane);GO:0051301(cell division);GO:0051493(reg…	NA	K16770	NA	centriolin [Source:HGNC Symbol;Acc:HGNC:1858]	protein_coding;retained_intron;processed_transcript	NA	R_HSA_8854518(AURKA_Activation_by_TPX2);R_HSA_2565942(Regulation_of_PLK1_Activity_at_G2/M_Transition);R_HSA_5620912(Anchoring_of_the_basal_body_to_the_plasma_membrane);R_HSA_380287(Centrosome_maturation);R_HSA_68886(M_Phase);R_HSA_1839117(Signaling_by_cytosolic_FGFR1_fusion_mutants);R_HSA_1839124(FGFR1_mutant_receptor_activation);R_HSA_1226099(Signaling_by_FGFR_in_disease);R_HSA_69275(G2/M_Transi…	0.487934	0.984117	0.729008	2.48975	2.85379	3.47066	0.249717	-2.00163	5.1681e-19	1.72547e-16	down	yes
ENSG00000161692	DBF4B	80174	ENST00000526924;ENST00000528353;ENST00000527862;ENST00000315005;ENST00000526915;ENST00000525140;ENST00000528766;ENST00000393547;ENST00000531699;ENST00000532789	GO:0003676(nucleic acid binding);GO:0005515(protein binding);GO:0005634(nucleus);GO:0005654(nucleoplasm);GO:0005737(cytoplasm);GO:0007049(cell cycle);GO:0008270(zinc ion binding);GO:0008284(positive regulation of cell population proliferation);GO:0010571(positive regulation of nuclear cell cycle DNA replication);GO:0010971(positive regulation of G2/M transition of mitotic cell cycle);GO:0016235(a…	NA	NA	NA	DBF4 zinc finger B [Source:HGNC Symbol;Acc:HGNC:17883]	nonsense_mediated_decay;retained_intron;protein_coding;processed_transcript	NA	NA	2.21464	2.32275	2.53482	5.40239	5.15166	5.6154	0.437381	-1.19304	5.47397e-19	1.80794e-16	down	yes
ENSG00000157510	AFAP1L1	134265	ENST00000296721;ENST00000455574;ENST00000508444;ENST00000513665;ENST00000522492;ENST00000515000	GO:0002102(podosome);GO:0005515(protein binding);GO:0005737(cytoplasm);GO:0005829(cytosol);GO:0005856(cytoskeleton);GO:0017124(SH3 domain binding);GO:0030054(cell junction);GO:0042995(cell projection);GO:0071437(invadopodium);GO:0071437(invadopodium)	NA	NA	NA	actin filament associated protein 1 like 1 [Source:HGNC Symbol;Acc:HGNC:26714]	protein_coding;retained_intron;processed_transcript	NA	NA	0.90339	1.10276	1.14186	2.64992	3.188	3.2411	0.346734	-1.5281	5.61478e-19	1.83472e-16	down	yes
ENSG00000077097	TOP2B	7155	ENST00000435706;ENST00000475717;ENST00000470132;ENST00000413971;ENST00000491510;ENST00000264331	GO:0000166(nucleotide binding);GO:0000712(resolution of meiotic recombination intermediates);GO:0000792(heterochromatin);GO:0000819(sister chromatid segregation);GO:0001764(neuron migration);GO:0003677(DNA binding);GO:0003682(chromatin binding);GO:0003916(DNA topoisomerase activity);GO:0003918(DNA topoisomerase type II (double strand cut, ATP-hydrolyzing) activity);GO:0005080(protein kinase C bin…	01524(Platinum drug resistance);01524(Platinum drug resistance)	K03164	EC:5.6.2.2	DNA topoisomerase II beta [Source:HGNC Symbol;Acc:HGNC:11990]	protein_coding;processed_transcript;retained_intron;nonsense_mediated_decay	DOID:1240(leukemia);DOID:2531(hematologic_cancer);DOID:4(disease);DOID:162(cancer);DOID:14566(disease_of_cellular_proliferation);DOID:0060083(immune_system_cancer);DOID:0050686(organ_system_cancer)	R_HSA_597592(Post_translational_protein_modification);R_HSA_2990846(SUMOylation);R_HSA_4615885(SUMOylation_of_DNA_replication_proteins);R_HSA_392499(Metabolism_of_proteins);R_HSA_3108232(SUMO_E3_ligases_SUMOylate_target_proteins)	11.9242	14.9949	14.6841	29.8636	28.1983	29.4977	0.475141	-1.07357	6.87766e-19	2.22373e-16	down	yes
ENSG00000078401	EDN1	1906	ENST00000379375	GO:0000122(negative regulation of transcription by RNA polymerase II);GO:0001501(skeletal system development);GO:0001516(prostaglandin biosynthetic process);GO:0001569(branching involved in blood vessel morphogenesis);GO:0001666(response to hypoxia);GO:0001701(in utero embryonic development);GO:0001821(histamine secretion);GO:0003100(regulation of systemic arterial blood pressure by endothelin);G…	04024(cAMP signaling pathway);04066(HIF-1 signaling pathway);04080(Neuroactive ligand-receptor interaction);04270(Vascular smooth muscle contraction);04668(TNF signaling pathway);04916(Melanogenesis);04924(Renin secretion);04926(Relaxin signaling pathway);04933(AGE-RAGE signaling pathway in diabetic complications);05200(Pathways in cancer);05410(Hypertrophic cardiomyopathy (HCM));05418(Fluid shea…	K16366	NA	endothelin 1 [Source:HGNC Symbol;Acc:HGNC:3176]	protein_coding	DOID:2841(asthma);DOID:18(urinary_system_disease);DOID:1176(bronchial_disease);DOID:0080001(bone_disease);DOID:8488(polyhydramnios);DOID:3996(urinary_system_cancer);DOID:13580(cholestasis);DOID:2394(ovarian_cancer);DOID:13208(background_diabetic_retinopathy);DOID:4138(bile_duct_disease);DOID:10591(pre_eclampsia);DOID:1612(breast_cancer);DOID:3458(breast_adenocarcinoma);DOID:6000(congestive_heart_…	R_HSA_375276(Peptide_ligand_binding_receptors);R_HSA_373076(Class_A/1_(Rhodopsin_like_receptors));R_HSA_500792(GPCR_ligand_binding);R_HSA_162582(Signal_Transduction);R_HSA_416476(G_alpha_(q)_signalling_events);R_HSA_388396(GPCR_downstream_signalling);R_HSA_372790(Signaling_by_GPCR)	1.6548	1.18471	1.48548	5.42061	5.22453	6.64636	0.250122	-1.99929	8.46014e-19	2.70689e-16	down	yes
ENSG00000180340	FZD2	2535	ENST00000315323	GO:0003149(membranous septum morphogenesis);GO:0003150(muscular septum morphogenesis);GO:0003151(outflow tract morphogenesis);GO:0004888(transmembrane signaling receptor activity);GO:0004930(G protein-coupled receptor activity);GO:0005515(protein binding);GO:0005737(cytoplasm);GO:0005886(plasma membrane);GO:0005925(focal adhesion);GO:0007165(signal transduction);GO:0007166(cell surface receptor s…	04150(mTOR signaling pathway);04310(Wnt signaling pathway);04390(Hippo signaling pathway);04550(Signaling pathways regulating pluripotency of stem cells);04916(Melanogenesis);04934(Cushing syndrome);05165(Human papillomavirus infection);05200(Pathways in cancer);05205(Proteoglycans in cancer);05217(Basal cell carcinoma);05224(Breast cancer);05225(Hepatocellular carcinoma);05226(Gastric cancer)	NA	NA	frizzled class receptor 2 [Source:HGNC Symbol;Acc:HGNC:4040]	protein_coding	DOID:1324(lung_cancer);DOID:4(disease);DOID:3905(lung_carcinoma);DOID:162(cancer);DOID:14566(disease_of_cellular_proliferation);DOID:0050686(organ_system_cancer);DOID:0050615(respiratory_system_cancer)	R_HSA_201681(TCF_dependent_signaling_in_response_to_WNT);R_HSA_5140745(WNT5A_dependent_internalization_of_FZD2,_FZD5_and_ROR2);R_HSA_195721(Signaling_by_WNT);R_HSA_3858494(Beta_catenin_independent_WNT_signaling);R_HSA_500792(GPCR_ligand_binding);R_HSA_373080(Class_B/2_(Secretin_family_receptors));R_HSA_4086400(PCP/CE_pathway);R_HSA_162582(Signal_Transduction);R_HSA_4641262(Disassembly_of_the_dest…	4.705	4.41632	5.15179	11.0871	10.69	11.3951	0.430274	-1.21667	1.10683e-18	3.50487e-16	down	yes
ENSG00000018699	TTC27	55622	ENST00000317907;ENST00000647819;ENST00000448773;ENST00000428527	GO:0003674(molecular_function);GO:0005515(protein binding);GO:0005575(cellular_component);GO:0008150(biological_process);GO:0008150(biological_process)	NA	NA	NA	tetratricopeptide repeat domain 27 [Source:HGNC Symbol;Acc:HGNC:25986]	protein_coding;nonsense_mediated_decay	NA	NA	2.42961	2.80741	3.38985	7.69599	7.68413	8.1445	0.366717	-1.44726	1.12757e-18	3.53414e-16	down	yes
ENSG00000135637	CCDC142	84865	ENST00000454193;ENST00000393965;ENST00000497232;ENST00000472962;ENST00000473278;ENST00000471713;ENST00000486335;ENST00000290418;ENST00000474681	NA	NA	NA	NA	coiled-coil domain containing 142 [Source:HGNC Symbol;Acc:HGNC:25889]	nonsense_mediated_decay;protein_coding;retained_intron;processed_transcript	NA	NA	6.01764	5.97548	5.37737	2.13029	2.12825	2.47451	2.57989	1.36731	1.16229e-18	3.60615e-16	up	yes
ENSG00000115163	CENPA	1058	ENST00000335756;ENST00000419525;ENST00000233505;ENST00000472719;ENST00000460030	GO:0000132(establishment of mitotic spindle orientation);GO:0000281(mitotic cytokinesis);GO:0000775(chromosome, centromeric region);GO:0000776(kinetochore);GO:0000777(condensed chromosome kinetochore);GO:0000778(condensed nuclear chromosome kinetochore);GO:0000780(condensed nuclear chromosome, centromeric region);GO:0000786(nucleosome);GO:0000788(nuclear nucleosome);GO:0000939(condensed chromosom…	NA	NA	NA	centromere protein A [Source:HGNC Symbol;Acc:HGNC:1851]	protein_coding;nonsense_mediated_decay;processed_transcript	DOID:684(hepatocellular_carcinoma);DOID:17(musculoskeletal_system_disease);DOID:3571(liver_cancer);DOID:4(disease);DOID:418(systemic_scleroderma);DOID:417(hypersensitivity_reaction_type_II_disease);DOID:854(collagen_disease);DOID:162(cancer);DOID:3119(gastrointestinal_system_cancer);DOID:14566(disease_of_cellular_proliferation);DOID:686(liver_carcinoma);DOID:0060056(hypersensitivity_reaction_dise…	R_HSA_194315(Signaling_by_Rho_GTPases);R_HSA_141444(Amplification__of_signal_from_unattached__kinetochores_via_a_MAD2__inhibitory_signal);R_HSA_9648025(EML4_and_NUDC_in_mitotic_spindle_formation);R_HSA_69620(Cell_Cycle_Checkpoints);R_HSA_2467813(Separation_of_Sister_Chromatids);R_HSA_68886(M_Phase);R_HSA_2555396(Mitotic_Metaphase_and_Anaphase);R_HSA_69618(Mitotic_Spindle_Checkpoint);R_HSA_9716542…	3.63261	4.63755	4.59541	10.5076	11.8632	12.7043	0.366802	-1.44693	1.21535e-18	3.73308e-16	down	yes
ENSG00000090889	KIF4A	24137	ENST00000374403;ENST00000485406	GO:0000166(nucleotide binding);GO:0000281(mitotic cytokinesis);GO:0003677(DNA binding);GO:0003777(microtubule motor activity);GO:0005515(protein binding);GO:0005524(ATP binding);GO:0005634(nucleus);GO:0005654(nucleoplasm);GO:0005694(chromosome);GO:0005737(cytoplasm);GO:0005819(spindle);GO:0005829(cytosol);GO:0005856(cytoskeleton);GO:0005874(microtubule);GO:0005876(spindle microtubule);GO:0006890(…	NA	K10395	NA	kinesin family member 4A [Source:HGNC Symbol;Acc:HGNC:13339]	protein_coding;processed_transcript	DOID:630(genetic_disease);DOID:4(disease);DOID:0050177(monogenic_disease);DOID:0050736(autosomal_dominant_disease);DOID:5683(hereditary_breast_ovarian_cancer);DOID:0050739(autosomal_genetic_disease)	R_HSA_6811442(Intra_Golgi_and_retrograde_Golgi_to_ER_traffic);R_HSA_5653656(Vesicle_mediated_transport);R_HSA_199991(Membrane_Trafficking);R_HSA_2132295(MHC_class_II_antigen_presentation);R_HSA_168256(Immune_System);R_HSA_8856688(Golgi_to_ER_retrograde_transport);R_HSA_983231(Factors_involved_in_megakaryocyte_development_and_platelet_production);R_HSA_437239(Recycling_pathway_of_L1);R_HSA_1266738…	14.7069	15.383	14.3866	30.3479	27.9156	29.9995	0.503909	-0.988766	1.58532e-18	4.78975e-16	down	no
ENSG00000175063	UBE2C	11065	ENST00000352551;ENST00000335046;ENST00000356455;ENST00000405520;ENST00000617055;ENST00000243893;ENST00000372568;ENST00000496085	GO:0000151(ubiquitin ligase complex);GO:0000166(nucleotide binding);GO:0000209(protein polyubiquitination);GO:0004842(ubiquitin-protein transferase activity);GO:0005515(protein binding);GO:0005524(ATP binding);GO:0005634(nucleus);GO:0005654(nucleoplasm);GO:0005680(anaphase-promoting complex);GO:0005829(cytosol);GO:0005886(plasma membrane);GO:0006511(ubiquitin-dependent protein catabolic process);…	04120(Ubiquitin mediated proteolysis);04120(Ubiquitin mediated proteolysis)	K06688	EC:2.3.2.23	ubiquitin conjugating enzyme E2 C [Source:HGNC Symbol;Acc:HGNC:15937]	protein_coding;processed_transcript	DOID:684(hepatocellular_carcinoma);DOID:1324(lung_cancer);DOID:3571(liver_cancer);DOID:4(disease);DOID:1781(thyroid_cancer);DOID:170(endocrine_gland_cancer);DOID:3905(lung_carcinoma);DOID:162(cancer);DOID:3119(gastrointestinal_system_cancer);DOID:3908(non_small_cell_lung_carcinoma);DOID:14566(disease_of_cellular_proliferation);DOID:686(liver_carcinoma);DOID:3963(thyroid_carcinoma);DOID:0050686(or…	R_HSA_212436(Generic_Transcription_Pathway);R_HSA_2262752(Cellular_responses_to_stress);R_HSA_176408(Regulation_of_APC/C_activators_between_G1/S_and_early_anaphase);R_HSA_2559582(Senescence_Associated_Secretory_Phenotype_(SASP));R_HSA_141430(Inactivation_of_APC/C_via_direct_inhibition_of_the_APC/C_complex);R_HSA_69620(Cell_Cycle_Checkpoints);R_HSA_176814(Activation_of_APC/C_and_APC/C:Cdc20_mediat…	42.3447	40.9755	40.9518	99.3839	87.3394	85.4211	0.45664	-1.13087	1.59055e-18	4.78975e-16	down	yes
ENSG00000168497	CAVIN2	8436	ENST00000304141	GO:0001786(phosphatidylserine binding);GO:0005080(protein kinase C binding);GO:0005515(protein binding);GO:0005543(phospholipid binding);GO:0005654(nucleoplasm);GO:0005737(cytoplasm);GO:0005829(cytosol);GO:0005886(plasma membrane);GO:0005901(caveola);GO:0008289(lipid binding);GO:0016020(membrane);GO:0045121(membrane raft);GO:0097320(plasma membrane tubulation)	NA	NA	NA	caveolae associated protein 2 [Source:HGNC Symbol;Acc:HGNC:10690]	protein_coding	NA	NA	1.56398	2.56748	2.07905	5.84546	8.41517	8.12724	0.277405	-1.84993	1.64065e-18	4.89266e-16	down	yes
ENSG00000170017	ALCAM	214	ENST00000472644;ENST00000306107;ENST00000491388;ENST00000489178;ENST00000460954;ENST00000470756;ENST00000481337;ENST00000465413	GO:0001772(immunological synapse);GO:0002250(adaptive immune response);GO:0002376(immune system process);GO:0005102(signaling receptor binding);GO:0005515(protein binding);GO:0005576(extracellular region);GO:0005886(plasma membrane);GO:0005887(integral component of plasma membrane);GO:0005925(focal adhesion);GO:0007155(cell adhesion);GO:0007157(heterophilic cell-cell adhesion via plasma membrane …	04514(Cell adhesion molecules (CAMs));04514(Cell adhesion molecules (CAMs))	NA	NA	activated leukocyte cell adhesion molecule [Source:HGNC Symbol;Acc:HGNC:400]	protein_coding;retained_intron;processed_transcript	DOID:3996(urinary_system_cancer);DOID:2394(ovarian_cancer);DOID:0050687(cell_type_cancer);DOID:4(disease);DOID:1749(squamous_cell_carcinoma);DOID:1192(peripheral_nervous_system_neoplasm);DOID:2621(autonomic_nervous_system_neoplasm);DOID:162(cancer);DOID:1909(melanoma);DOID:769(neuroblastoma);DOID:2151(malignant_ovarian_surface_epithelial_stromal_neoplasm);DOID:14566(disease_of_cellular_proliferat…	R_HSA_1266738(Developmental_Biology);R_HSA_9675108(Nervous_system_development);R_HSA_422475(Axon_guidance);R_HSA_373760(L1CAM_interactions)	19.0041	20.1635	19.2738	35.4872	36.011	40.3477	0.522518	-0.936449	1.70121e-18	4.98681e-16	down	no
ENSG00000224616	RTCA-AS1	100506007	ENST00000670421;ENST00000665523;ENST00000666916;ENST00000653267;ENST00000650038	NA	NA	NA	NA	RTCA antisense RNA 1 [Source:HGNC Symbol;Acc:HGNC:50573]	lncRNA	NA	NA	0.356301	0.354984	0.335149	0.031554	0.0226486	0.0356982	11.6399	3.541	1.7047e-18	4.98681e-16	up	yes
ENSG00000060982	BCAT1	586	ENST00000539780;ENST00000261192;ENST00000544418;ENST00000342945;ENST00000612790;ENST00000355164;ENST00000546285	GO:0000082(G1/S transition of mitotic cell cycle);GO:0003824(catalytic activity);GO:0004084(branched-chain-amino-acid transaminase activity);GO:0005737(cytoplasm);GO:0005739(mitochondrion);GO:0005829(cytosol);GO:0008483(transaminase activity);GO:0008652(cellular amino acid biosynthetic process);GO:0009081(branched-chain amino acid metabolic process);GO:0009082(branched-chain amino acid biosynthet…	00270(Cysteine and methionine metabolism);00280(Valine, leucine and isoleucine degradation);00290(Valine, leucine and isoleucine biosynthesis);00770(Pantothenate and CoA biosynthesis);00770(Pantothenate and CoA biosynthesis)	NA	NA	branched chain amino acid transaminase 1 [Source:HGNC Symbol;Acc:HGNC:976]	protein_coding;processed_transcript;non_stop_decay	DOID:4(disease);DOID:162(cancer);DOID:14566(disease_of_cellular_proliferation);DOID:9261(nasopharynx_carcinoma);DOID:0050686(organ_system_cancer);DOID:0050615(respiratory_system_cancer)	R_HSA_71291(Metabolism_of_amino_acids_and_derivatives);R_HSA_70895(Branched_chain_amino_acid_catabolism);R_HSA_1430728(Metabolism)	3.9634	4.97313	5.58317	10.3744	14.1741	15.3473	0.363941	-1.45823	2.04106e-18	5.91444e-16	down	yes
ENSG00000075218	GTSE1	51512	ENST00000454366;ENST00000466510;ENST00000491863;ENST00000479645	GO:0003674(molecular_function);GO:0005515(protein binding);GO:0005654(nucleoplasm);GO:0005737(cytoplasm);GO:0005829(cytosol);GO:0005856(cytoskeleton);GO:0005874(microtubule);GO:0005881(cytoplasmic microtubule);GO:0006977(DNA damage response, signal transduction by p53 class mediator resulting in cell cycle arrest);GO:0007017(microtubule-based process);GO:0008017(microtubule binding);GO:0015630(mi…	04115(p53 signaling pathway);04115(p53 signaling pathway)	K10129	NA	G2 and S-phase expressed 1 [Source:HGNC Symbol;Acc:HGNC:13698]	protein_coding;retained_intron	NA	R_HSA_69620(Cell_Cycle_Checkpoints);R_HSA_69275(G2/M_Transition);R_HSA_1640170(Cell_Cycle);R_HSA_453274(Mitotic_G2_G2/M_phases);R_HSA_69278(Cell_Cycle,_Mitotic);R_HSA_69481(G2/M_Checkpoints);R_HSA_8852276(The_role_of_GTSE1_in_G2/M_progression_after_G2_checkpoint)	7.69092	8.15584	7.39735	17.2027	15.9268	16.0317	0.472815	-1.08065	2.78863e-18	8.0052e-16	down	yes
ENSG00000165698	SPACA9	11092	ENST00000372136;ENST00000350499;ENST00000356311	GO:0001669(acrosomal vesicle);GO:0005515(protein binding);GO:0005634(nucleus);GO:0005737(cytoplasm);GO:0005856(cytoskeleton);GO:0005881(cytoplasmic microtubule);GO:0005929(cilium);GO:0031410(cytoplasmic vesicle);GO:0031514(motile cilium);GO:0036064(ciliary basal body);GO:0036126(sperm flagellum);GO:0042995(cell projection);GO:0048306(calcium-dependent protein binding);GO:0097546(ciliary base);GO:…	NA	NA	NA	sperm acrosome associated 9 [Source:HGNC Symbol;Acc:HGNC:1367]	protein_coding	NA	NA	4.42423	4.96961	4.62075	1.4655	1.12648	1.01528	3.88511	1.95795	3.52226e-18	1.00176e-15	up	yes
ENSG00000157303	SUSD3	203328	ENST00000375472;ENST00000375469;ENST00000617293;ENST00000465709;ENST00000471462	GO:0005515(protein binding);GO:0005886(plasma membrane);GO:0016020(membrane);GO:0016021(integral component of membrane);GO:0016021(integral component of membrane)	NA	NA	NA	sushi domain containing 3 [Source:HGNC Symbol;Acc:HGNC:28391]	protein_coding	NA	NA	1.39264	1.395	1.52241	5.70791	5.98685	5.7338	0.247298	-2.01568	4.17503e-18	1.17652e-15	down	yes
ENSG00000126391	FRMD8	83786	ENST00000317568;ENST00000355991;ENST00000416776;ENST00000533782;ENST00000531296;ENST00000528854;ENST00000531151;ENST00000525156;ENST00000526201	GO:0005515(protein binding);GO:0005737(cytoplasm);GO:0005829(cytosol);GO:0005856(cytoskeleton);GO:0005886(plasma membrane);GO:0016020(membrane);GO:1904469(positive regulation of tumor necrosis factor secretion);GO:1904469(positive regulation of tumor necrosis factor secretion)	NA	NA	NA	FERM domain containing 8 [Source:HGNC Symbol;Acc:HGNC:25462]	protein_coding;retained_intron	NA	NA	31.5308	31.9342	30.7473	12.1578	15.2076	12.5273	2.36165	1.23979	4.63097e-18	1.29314e-15	up	yes
ENSG00000217801	AL390719		ENST00000433695;ENST00000394517;ENST00000427998;ENST00000451054;ENST00000412397;ENST00000456409	NA	NA	NA	NA	protein tyrosine phosphatase family pseudogene	processed_transcript;transcribed_unprocessed_pseudogene	NA	NA	19.8349	17.7987	15.8442	6.26418	6.66772	7.18281	2.65864	1.41069	5.03519e-18	1.39334e-15	up	yes
ENSG00000179051	RCC2	55920	ENST00000375436;ENST00000375433	GO:0000775(chromosome, centromeric region);GO:0003723(RNA binding);GO:0005085(guanyl-nucleotide exchange factor activity);GO:0005515(protein binding);GO:0005634(nucleus);GO:0005694(chromosome);GO:0005730(nucleolus);GO:0005737(cytoplasm);GO:0005819(spindle);GO:0005829(cytosol);GO:0005856(cytoskeleton);GO:0005874(microtubule);GO:0005886(plasma membrane);GO:0007049(cell cycle);GO:0007229(integrin-me…	NA	NA	NA	regulator of chromosome condensation 2 [Source:HGNC Symbol;Acc:HGNC:30297]	protein_coding	NA	R_HSA_194315(Signaling_by_Rho_GTPases);R_HSA_141444(Amplification__of_signal_from_unattached__kinetochores_via_a_MAD2__inhibitory_signal);R_HSA_9648025(EML4_and_NUDC_in_mitotic_spindle_formation);R_HSA_69620(Cell_Cycle_Checkpoints);R_HSA_2467813(Separation_of_Sister_Chromatids);R_HSA_68886(M_Phase);R_HSA_2555396(Mitotic_Metaphase_and_Anaphase);R_HSA_69618(Mitotic_Spindle_Checkpoint);R_HSA_9716542…	18.5973	19.3763	18.4654	34.6205	36.8144	36.4147	0.523312	-0.934256	5.49178e-18	1.50612e-15	down	no
ENSG00000050344	NFE2L3	9603	ENST00000056233;ENST00000606261;ENST00000607375	GO:0000122(negative regulation of transcription by RNA polymerase II);GO:0000790(nuclear chromatin);GO:0000976(transcription regulatory region sequence-specific DNA binding);GO:0000978(RNA polymerase II cis-regulatory region sequence-specific DNA binding);GO:0000981(DNA-binding transcription factor activity, RNA polymerase II-specific);GO:0001227(DNA-binding transcription repressor activity, RNA …	NA	K09040	NA	nuclear factor, erythroid 2 like 3 [Source:HGNC Symbol;Acc:HGNC:7783]	protein_coding;retained_intron	NA	NA	16.9436	22.0795	20.6136	38.893	42.2887	43.3999	0.478696	-1.06282	5.85847e-18	1.59247e-15	down	yes
ENSG00000204767	INSYN2B	100131897	ENST00000377365;ENST00000523970	NA	NA	NA	NA	inhibitory synaptic factor family member 2B [Source:HGNC Symbol;Acc:HGNC:37271]	protein_coding;processed_transcript	NA	NA	0.628902	1.14613	1.39837	3.80728	4.68604	5.24546	0.230981	-2.11415	6.33466e-18	1.7068e-15	down	yes
ENSG00000104081	BMF	90427	ENST00000354670;ENST00000561360;ENST00000560430;ENST00000559701;ENST00000397573;ENST00000558774;ENST00000561282;ENST00000431415;ENST00000558057;ENST00000557870	GO:0001669(acrosomal vesicle);GO:0001844(protein insertion into mitochondrial membrane involved in apoptotic signaling pathway);GO:0005515(protein binding);GO:0005741(mitochondrial outer membrane);GO:0005829(cytosol);GO:0005886(plasma membrane);GO:0006915(apoptotic process);GO:0010507(negative regulation of autophagy);GO:0016459(myosin complex);GO:0031334(positive regulation of protein-containing…	05206(MicroRNAs in cancer);05206(MicroRNAs in cancer)	K17460	NA	Bcl2 modifying factor [Source:HGNC Symbol;Acc:HGNC:24132]	protein_coding;processed_transcript	NA	R_HSA_139910(Activation_of_BMF_and_translocation_to_mitochondria);R_HSA_109581(Apoptosis);R_HSA_111453(BH3_only_proteins_associate_with_and_inactivate_anti_apoptotic_BCL_2_members);R_HSA_114452(Activation_of_BH3_only_proteins);R_HSA_5357801(Programmed_Cell_Death);R_HSA_109606(Intrinsic_Pathway_for_Apoptosis)	11.4604	6.82974	6.88566	2.19968	2.2289	2.08803	3.86333	1.94985	7.08141e-18	1.89141e-15	up	yes
ENSG00000244462	RBM12	10137	ENST00000424458;ENST00000374114;ENST00000374104;ENST00000435161;ENST00000431148	GO:0003676(nucleic acid binding);GO:0003723(RNA binding);GO:0005515(protein binding);GO:0005634(nucleus);GO:0005654(nucleoplasm);GO:0043484(regulation of RNA splicing);GO:1990904(ribonucleoprotein complex);GO:1990904(ribonucleoprotein complex)	NA	NA	NA	RNA binding motif protein 12 [Source:HGNC Symbol;Acc:HGNC:9898]	protein_coding	NA	NA	10.589	10.9911	11.2746	23.5022	21.7211	21.0539	0.495717	-1.01241	7.67378e-18	2.03196e-15	down	yes
ENSG00000139734	DIAPH3	81624	ENST00000400324;ENST00000400319;ENST00000267215;ENST00000400320;ENST00000498416;ENST00000470420;ENST00000377908;ENST00000615942;ENST00000465066	GO:0003779(actin binding);GO:0005634(nucleus);GO:0005737(cytoplasm);GO:0005829(cytosol);GO:0007010(cytoskeleton organization);GO:0016043(cellular component organization);GO:0017048(Rho GTPase binding);GO:0030036(actin cytoskeleton organization);GO:0030041(actin filament polymerization);GO:0045296(cadherin binding);GO:0045296(cadherin binding)	04810(Regulation of actin cytoskeleton);04810(Regulation of actin cytoskeleton)	K05745	NA	diaphanous related formin 3 [Source:HGNC Symbol;Acc:HGNC:15480]	protein_coding;processed_transcript;retained_intron	NA	R_HSA_194315(Signaling_by_Rho_GTPases);R_HSA_9012999(RHO_GTPase_cycle);R_HSA_9013106(RHOC_GTPase_cycle);R_HSA_9013149(RAC1_GTPase_cycle);R_HSA_9716542(Signaling_by_Rho_GTPases,_Miro_GTPases_and_RHOBTB3);R_HSA_195258(RHO_GTPase_Effectors);R_HSA_5663220(RHO_GTPases_Activate_Formins);R_HSA_9013405(RHOD_GTPase_cycle);R_HSA_9035034(RHOF_GTPase_cycle);R_HSA_9013148(CDC42_GTPase_cycle);R_HSA_9013423(RAC…	4.37238	5.90956	6.11121	11.8434	12.9326	14.567	0.416672	-1.26301	8.78563e-18	2.30649e-15	down	yes
ENSG00000179241	LDLRAD3	143458	ENST00000315571;ENST00000524419;ENST00000528989;ENST00000532490	GO:0001540(amyloid-beta binding);GO:0005515(protein binding);GO:0005886(plasma membrane);GO:0006898(receptor-mediated endocytosis);GO:0016020(membrane);GO:0016021(integral component of membrane);GO:0070613(regulation of protein processing);GO:0070613(regulation of protein processing)	NA	NA	NA	low density lipoprotein receptor class A domain containing 3 [Source:HGNC Symbol;Acc:HGNC:27046]	protein_coding;processed_transcript	NA	NA	2.09108	2.90342	3.30154	7.34837	7.64587	8.22383	0.357309	-1.48475	1.18245e-17	3.07798e-15	down	yes
ENSG00000100154	TTC28	23331	ENST00000490475;ENST00000612946;ENST00000431039;ENST00000397906;ENST00000442232;ENST00000468807;ENST00000480563;ENST00000469670	GO:0000922(spindle pole);GO:0005515(protein binding);GO:0005737(cytoplasm);GO:0005815(microtubule organizing center);GO:0005819(spindle);GO:0005856(cytoskeleton);GO:0007049(cell cycle);GO:0007346(regulation of mitotic cell cycle);GO:0019900(kinase binding);GO:0030496(midbody);GO:0051301(cell division);GO:0051301(cell division)	NA	NA	NA	tetratricopeptide repeat domain 28 [Source:HGNC Symbol;Acc:HGNC:29179]	processed_transcript;protein_coding;retained_intron	NA	NA	0.379985	0.581466	0.523322	1.36808	1.55172	1.6089	0.327859	-1.60885	1.22718e-17	3.16758e-15	down	yes
ENSG00000096746	HNRNPH3	3189	ENST00000478698;ENST00000265866;ENST00000480987;ENST00000469172;ENST00000467249;ENST00000490442;ENST00000481819;ENST00000354695;ENST00000491200;ENST00000486854;ENST00000461310	GO:0000398(mRNA splicing, via spliceosome);GO:0003676(nucleic acid binding);GO:0003723(RNA binding);GO:0005515(protein binding);GO:0005634(nucleus);GO:0005654(nucleoplasm);GO:0005681(spliceosomal complex);GO:0006396(RNA processing);GO:0006397(mRNA processing);GO:0008380(RNA splicing);GO:0019013(viral nucleocapsid);GO:0030855(epithelial cell differentiation);GO:0043484(regulation of RNA splicing);…	NA	K12898	NA	heterogeneous nuclear ribonucleoprotein H3 [Source:HGNC Symbol;Acc:HGNC:5043]	processed_transcript;protein_coding	DOID:4(disease);DOID:12030(panuveitis);DOID:13141(uveitis);DOID:863(nervous_system_disease);DOID:1492(eye_and_adnexa_disease);DOID:3480(uveal_disease);DOID:0050155(sensory_system_disease);DOID:5614(eye_disease);DOID:7(disease_of_anatomical_entity);DOID:1407(anterior_uveitis)	NA	13.9811	17.8924	16.1275	30.841	32.1262	33.7081	0.496518	-1.01008	1.26086e-17	3.22738e-15	down	yes
ENSG00000129680	MAP7D3	79649	ENST00000316077;ENST00000370661;ENST00000495432;ENST00000489788;ENST00000477124	GO:0000226(microtubule cytoskeleton organization);GO:0005737(cytoplasm);GO:0005819(spindle);GO:0005856(cytoskeleton);GO:0008017(microtubule binding);GO:0015630(microtubule cytoskeleton);GO:0015631(tubulin binding);GO:0016020(membrane);GO:0046785(microtubule polymerization);GO:0046785(microtubule polymerization)	NA	K16807	NA	MAP7 domain containing 3 [Source:HGNC Symbol;Acc:HGNC:25742]	protein_coding;processed_transcript	NA	NA	4.85249	5.38226	5.40152	9.78519	11.2349	12.289	0.46943	-1.09102	1.30717e-17	3.31828e-15	down	yes
ENSG00000040275	SPDL1	54908	ENST00000508247;ENST00000265295;ENST00000503209;ENST00000512028;ENST00000506574;ENST00000510751;ENST00000513795;ENST00000508837;ENST00000503871;ENST00000515224;ENST00000509785;ENST00000505977;ENST00000523518;ENST00000507232;ENST00000629457	GO:0000132(establishment of mitotic spindle orientation);GO:0000775(chromosome, centromeric region);GO:0000776(kinetochore);GO:0000777(condensed chromosome kinetochore);GO:0000922(spindle pole);GO:0000940(condensed chromosome outer kinetochore);GO:0005515(protein binding);GO:0005634(nucleus);GO:0005694(chromosome);GO:0005737(cytoplasm);GO:0005815(microtubule organizing center);GO:0005829(cytosol)…	NA	NA	NA	spindle apparatus coiled-coil protein 1 [Source:HGNC Symbol;Acc:HGNC:26010]	protein_coding;processed_transcript;nonsense_mediated_decay;retained_intron	NA	R_HSA_194315(Signaling_by_Rho_GTPases);R_HSA_141444(Amplification__of_signal_from_unattached__kinetochores_via_a_MAD2__inhibitory_signal);R_HSA_9648025(EML4_and_NUDC_in_mitotic_spindle_formation);R_HSA_69620(Cell_Cycle_Checkpoints);R_HSA_2467813(Separation_of_Sister_Chromatids);R_HSA_68886(M_Phase);R_HSA_2555396(Mitotic_Metaphase_and_Anaphase);R_HSA_69618(Mitotic_Spindle_Checkpoint);R_HSA_9716542…	6.30297	8.18395	8.21643	16.2416	16.0029	18.3785	0.448479	-1.15689	1.64548e-17	4.14282e-15	down	yes
ENSG00000164294	GPX8	493869	ENST00000503787;ENST00000296734;ENST00000502733;ENST00000506123;ENST00000515370;ENST00000505096;ENST00000511617	GO:0004601(peroxidase activity);GO:0004602(glutathione peroxidase activity);GO:0005515(protein binding);GO:0005788(endoplasmic reticulum lumen);GO:0006979(response to oxidative stress);GO:0016020(membrane);GO:0016021(integral component of membrane);GO:0016491(oxidoreductase activity);GO:0034599(cellular response to oxidative stress);GO:0055114(oxidation-reduction process);GO:0098869(cellular oxid…	00480(Glutathione metabolism);00590(Arachidonic acid metabolism);04918(Thyroid hormone synthesis);04918(Thyroid hormone synthesis)	K00432	EC:1.11.1.9	glutathione peroxidase 8 (putative) [Source:HGNC Symbol;Acc:HGNC:33100]	protein_coding;processed_transcript;retained_intron	NA	R_HSA_2262752(Cellular_responses_to_stress);R_HSA_3299685(Detoxification_of_Reactive_Oxygen_Species);R_HSA_8953897(Cellular_responses_to_external_stimuli);R_HSA_9711123(Cellular_response_to_chemical_stress)	5.79921	9.15874	7.91362	18.1931	18.8085	20.1862	0.399937	-1.32215	3.85636e-17	9.63024e-15	down	yes
ENSG00000049449	RCN1	5954,1827	ENST00000054950;ENST00000533898;ENST00000527337;ENST00000531345;ENST00000532721;ENST00000532474	GO:0005509(calcium ion binding);GO:0005515(protein binding);GO:0005783(endoplasmic reticulum);GO:0005788(endoplasmic reticulum lumen);GO:0043687(post-translational protein modification);GO:0044267(cellular protein metabolic process);GO:0046872(metal ion binding);GO:0046872(metal ion binding)	NA	NA	NA	reticulocalbin 1 [Source:HGNC Symbol;Acc:HGNC:9934]	protein_coding;retained_intron;nonsense_mediated_decay;processed_transcript	DOID:17(musculoskeletal_system_disease);DOID:4(disease);DOID:418(systemic_scleroderma);DOID:417(hypersensitivity_reaction_type_II_disease);DOID:854(collagen_disease);DOID:0060056(hypersensitivity_reaction_disease);DOID:65(connective_tissue_disease);DOID:2914(immune_system_disease);DOID:419(scleroderma);DOID:1575(rheumatic_disease);DOID:7(disease_of_anatomical_entity)	R_HSA_597592(Post_translational_protein_modification);R_HSA_392499(Metabolism_of_proteins);R_HSA_381426(Regulation_of_Insulin_like_Growth_Factor_(IGF)_transport_and_uptake_by_Insulin_like_Growth_Factor_Binding_Proteins_(IGFBPs));R_HSA_8957275(Post_translational_protein_phosphorylation)	44.2572	52.5493	51.7602	89.0751	92.7673	97.4915	0.531861	-0.91088	4.66709e-17	1.15608e-14	down	no
ENSG00000169252	ADRB2	154	ENST00000305988	GO:0001540(amyloid-beta binding);GO:0001993(regulation of systemic arterial blood pressure by norepinephrine-epinephrine);GO:0002024(diet induced thermogenesis);GO:0002025(norepinephrine-epinephrine-mediated vasodilation involved in regulation of systemic arterial blood pressure);GO:0002028(regulation of sodium ion transport);GO:0002032(desensitization of G protein-coupled receptor signaling path…	04020(Calcium signaling pathway);04022(cGMP-PKG signaling pathway);04024(cAMP signaling pathway);04080(Neuroactive ligand-receptor interaction);04261(Adrenergic signaling in cardiomyocytes);04923(Regulation of lipolysis in adipocytes);04924(Renin secretion);04970(Salivary secretion)	NA	NA	adrenoceptor beta 2 [Source:HGNC Symbol;Acc:HGNC:286]	protein_coding	DOID:2841(asthma);DOID:18(urinary_system_disease);DOID:1176(bronchial_disease);DOID:0080001(bone_disease);DOID:0060037(developmental_disorder_of_mental_health);DOID:1307(dementia);DOID:1240(leukemia);DOID:10591(pre_eclampsia);DOID:6000(congestive_heart_failure);DOID:2531(hematologic_cancer);DOID:28(endocrine_system_disease);DOID:1324(lung_cancer);DOID:654(overnutrition);DOID:17(musculoskeletal_sy…	R_HSA_9662851(Anti_inflammatory_response_favouring_Leishmania_parasite_infection);R_HSA_9660821(ADORA2B_mediated_anti_inflammatory_cytokines_production);R_HSA_597592(Post_translational_protein_modification);R_HSA_5653656(Vesicle_mediated_transport);R_HSA_373076(Class_A/1_(Rhodopsin_like_receptors));R_HSA_199991(Membrane_Trafficking);R_HSA_9658195(Leishmania_infection);R_HSA_418555(G_alpha_(s)_sig…	5.8832	7.91921	6.95814	14.6301	15.226	16.4022	0.448796	-1.15587	4.85679e-17	1.19345e-14	down	yes
ENSG00000145287	PLAC8	51316,29124	ENST00000311507;ENST00000426923;ENST00000411416;ENST00000509973;ENST00000515389;ENST00000505406	GO:0003682(chromatin binding);GO:0005576(extracellular region);GO:0008284(positive regulation of cell population proliferation);GO:0009409(response to cold);GO:0035578(azurophil granule lumen);GO:0040015(negative regulation of multicellular organism growth);GO:0042742(defense response to bacterium);GO:0043066(negative regulation of apoptotic process);GO:0043312(neutrophil degranulation);GO:004594…	NA	NA	NA	placenta associated 8 [Source:HGNC Symbol;Acc:HGNC:19254]	protein_coding;processed_transcript	NA	R_HSA_168249(Innate_Immune_System);R_HSA_168256(Immune_System);R_HSA_6798695(Neutrophil_degranulation)	2.98694	2.79563	2.93254	6.25291	8.4646	8.80621	0.370482	-1.43253	5.76029e-17	1.40423e-14	down	yes
ENSG00000273344	PAXIP1-AS1	202781	ENST00000608317	NA	NA	NA	NA	PAXIP1 antisense RNA 1 (head to head) [Source:HGNC Symbol;Acc:HGNC:27328]	lncRNA	NA	NA	7.71526	6.11537	6.67198	1.97659	2.07753	2.27961	3.23705	1.69468	5.98213e-17	1.44683e-14	up	yes
ENSG00000134516	DOCK2	1794	ENST00000520908;ENST00000519223;ENST00000520836;ENST00000519628;ENST00000522994;ENST00000540750;ENST00000519868;ENST00000524185;ENST00000523684;ENST00000520181;ENST00000518056;ENST00000648741;ENST00000648250;ENST00000520450	GO:0001766(membrane raft polarization);GO:0001768(establishment of T cell polarity);GO:0001771(immunological synapse formation);GO:0002277(myeloid dendritic cell activation involved in immune response);GO:0005085(guanyl-nucleotide exchange factor activity);GO:0005096(GTPase activator activity);GO:0005515(protein binding);GO:0005576(extracellular region);GO:0005737(cytoplasm);GO:0005829(cytosol);G…	04062(Chemokine signaling pathway);04666(Fc gamma R-mediated phagocytosis);04666(Fc gamma R-mediated phagocytosis)	K12367	NA	dedicator of cytokinesis 2 [Source:HGNC Symbol;Acc:HGNC:2988]	protein_coding;retained_intron;processed_transcript;nonsense_mediated_decay	DOID:1307(dementia);DOID:1240(leukemia);DOID:2531(hematologic_cancer);DOID:4(disease);DOID:1289(neurodegenerative_disease);DOID:162(cancer);DOID:10652(Alzheimer's_disease);DOID:680(tauopathy);DOID:863(nervous_system_disease);DOID:14566(disease_of_cellular_proliferation);DOID:0060083(immune_system_cancer);DOID:331(central_nervous_system_disease);DOID:1561(cognitive_disorder);DOID:150(disease_of_me…	R_HSA_194315(Signaling_by_Rho_GTPases);R_HSA_9012999(RHO_GTPase_cycle);R_HSA_164952(The_role_of_Nef_in_HIV_1_replication_and_disease_pathogenesis);R_HSA_168249(Innate_Immune_System);R_HSA_9013149(RAC1_GTPase_cycle);R_HSA_9716542(Signaling_by_Rho_GTPases,_Miro_GTPases_and_RHOBTB3);R_HSA_168256(Immune_System);R_HSA_983231(Factors_involved_in_megakaryocyte_development_and_platelet_production);R_HSA_…	0.427203	0.693688	0.805657	2.09303	2.37579	2.06047	0.295062	-1.76091	7.33197e-17	1.75944e-14	down	yes
ENSG00000101311	FERMT1	55612	ENST00000217289;ENST00000536936	GO:0001954(positive regulation of cell-matrix adhesion);GO:0005178(integrin binding);GO:0005737(cytoplasm);GO:0005829(cytosol);GO:0005856(cytoskeleton);GO:0005886(plasma membrane);GO:0005925(focal adhesion);GO:0007155(cell adhesion);GO:0007160(cell-matrix adhesion);GO:0007229(integrin-mediated signaling pathway);GO:0010629(negative regulation of gene expression);GO:0016020(membrane);GO:0030054(ce…	NA	K17082	NA	fermitin family member 1 [Source:HGNC Symbol;Acc:HGNC:15889]	protein_coding	DOID:225(syndrome);DOID:4(disease);DOID:341(peripheral_vascular_disease);DOID:162(cancer);DOID:1272(telangiectasis);DOID:14566(disease_of_cellular_proliferation);DOID:1287(cardiovascular_system_disease);DOID:178(vascular_disease);DOID:7(disease_of_anatomical_entity)	NA	1.38228	1.91629	1.66515	4.03584	4.61252	4.49775	0.377581	-1.40514	7.778e-17	1.85201e-14	down	yes
ENSG00000142945	KIF2C	11004	ENST00000372224;ENST00000472235;ENST00000452259;ENST00000455186;ENST00000423289;ENST00000493027;ENST00000480574	GO:0000166(nucleotide binding);GO:0000775(chromosome, centromeric region);GO:0000776(kinetochore);GO:0000777(condensed chromosome kinetochore);GO:0003774(motor activity);GO:0003777(microtubule motor activity);GO:0005515(protein binding);GO:0005524(ATP binding);GO:0005634(nucleus);GO:0005694(chromosome);GO:0005737(cytoplasm);GO:0005813(centrosome);GO:0005819(spindle);GO:0005829(cytosol);GO:0005856…	NA	K10393	NA	kinesin family member 2C [Source:HGNC Symbol;Acc:HGNC:6393]	protein_coding;processed_transcript	DOID:5223(infertility);DOID:4(disease);DOID:12336(male_infertility);DOID:162(cancer);DOID:14566(disease_of_cellular_proliferation);DOID:15(reproductive_system_disease);DOID:48(male_reproductive_system_disease);DOID:7(disease_of_anatomical_entity)	R_HSA_194315(Signaling_by_Rho_GTPases);R_HSA_6811442(Intra_Golgi_and_retrograde_Golgi_to_ER_traffic);R_HSA_141444(Amplification__of_signal_from_unattached__kinetochores_via_a_MAD2__inhibitory_signal);R_HSA_9648025(EML4_and_NUDC_in_mitotic_spindle_formation);R_HSA_69620(Cell_Cycle_Checkpoints);R_HSA_2467813(Separation_of_Sister_Chromatids);R_HSA_5653656(Vesicle_mediated_transport);R_HSA_68886(M_Ph…	20.1185	18.5345	18.6063	57.9977	43.5054	41.7328	0.399755	-1.32281	7.90741e-17	1.86834e-14	down	yes
ENSG00000272405	AL365181		ENST00000605886	NA	NA	NA	NA	novel transcript, antisense to BCAN	lncRNA	NA	NA	2.70897	1.52334	1.1402	0.19143	0.079985	0.152306	12.6793	3.66441	8.25259e-17	1.93501e-14	up	yes
ENSG00000167740	CYB5D2	124936	ENST00000577075;ENST00000301391;ENST00000575251;ENST00000575411	GO:0005515(protein binding);GO:0005576(extracellular region);GO:0007399(nervous system development);GO:0012505(endomembrane system);GO:0016020(membrane);GO:0020037(heme binding);GO:0045666(positive regulation of neuron differentiation);GO:0045666(positive regulation of neuron differentiation)	NA	NA	NA	cytochrome b5 domain containing 2 [Source:HGNC Symbol;Acc:HGNC:28471]	protein_coding;processed_transcript	NA	NA	15.1049	14.8104	13.5051	5.71255	4.74272	3.96632	3.01079	1.59014	9.51231e-17	2.21349e-14	up	yes
ENSG00000186185	KIF18B	146909	ENST00000587309;ENST00000590129;ENST00000593135;ENST00000585687	GO:0000070(mitotic sister chromatid segregation);GO:0000166(nucleotide binding);GO:0000235(astral microtubule);GO:0000278(mitotic cell cycle);GO:0003774(motor activity);GO:0003777(microtubule motor activity);GO:0005515(protein binding);GO:0005524(ATP binding);GO:0005634(nucleus);GO:0005654(nucleoplasm);GO:0005737(cytoplasm);GO:0005829(cytosol);GO:0005856(cytoskeleton);GO:0005871(kinesin complex);…	NA	NA	NA	kinesin family member 18B [Source:HGNC Symbol;Acc:HGNC:27102]	protein_coding;retained_intron	NA	R_HSA_6811442(Intra_Golgi_and_retrograde_Golgi_to_ER_traffic);R_HSA_5653656(Vesicle_mediated_transport);R_HSA_199991(Membrane_Trafficking);R_HSA_8856688(Golgi_to_ER_retrograde_transport);R_HSA_983231(Factors_involved_in_megakaryocyte_development_and_platelet_production);R_HSA_109582(Hemostasis);R_HSA_983189(Kinesins);R_HSA_6811434(COPI_dependent_Golgi_to_ER_retrograde_traffic)	4.81492	7.08591	6.64126	13.5459	15.1474	16.1392	0.413586	-1.27374	9.97053e-17	2.30267e-14	down	yes
ENSG00000235194	PPP1R3E	90673	ENST00000452015;ENST00000558058;ENST00000561178;ENST00000560073;ENST00000561426;ENST00000559942;ENST00000559314	GO:0000164(protein phosphatase type 1 complex);GO:0005515(protein binding);GO:0005975(carbohydrate metabolic process);GO:0005977(glycogen metabolic process);GO:0005979(regulation of glycogen biosynthetic process);GO:0006470(protein dephosphorylation);GO:0008157(protein phosphatase 1 binding);GO:0042587(glycogen granule);GO:0045725(positive regulation of glycogen biosynthetic process);GO:0050196([…	04910(Insulin signaling pathway);04931(Insulin resistance);04931(Insulin resistance)	K07189	NA	protein phosphatase 1 regulatory subunit 3E [Source:HGNC Symbol;Acc:HGNC:14943]	protein_coding;retained_intron;processed_transcript	NA	NA	4.60784	6.21579	6.56946	1.95576	2.09204	2.26403	2.75563	1.46238	1.12601e-16	2.56941e-14	up	yes
ENSG00000035499	DEPDC1B	55789	ENST00000265036;ENST00000453022;ENST00000509006;ENST00000512452;ENST00000505017	GO:0005096(GTPase activator activity);GO:0005829(cytosol);GO:0007165(signal transduction);GO:0016477(cell migration);GO:0030177(positive regulation of Wnt signaling pathway);GO:0035556(intracellular signal transduction);GO:0043547(positive regulation of GTPase activity);GO:0051056(regulation of small GTPase mediated signal transduction);GO:0051056(regulation of small GTPase mediated signal transd…	NA	NA	NA	DEP domain containing 1B [Source:HGNC Symbol;Acc:HGNC:24902]	protein_coding;processed_transcript;nonsense_mediated_decay;retained_intron	NA	R_HSA_194315(Signaling_by_Rho_GTPases);R_HSA_9012999(RHO_GTPase_cycle);R_HSA_9013106(RHOC_GTPase_cycle);R_HSA_9013149(RAC1_GTPase_cycle);R_HSA_9716542(Signaling_by_Rho_GTPases,_Miro_GTPases_and_RHOBTB3);R_HSA_9013405(RHOD_GTPase_cycle);R_HSA_9035034(RHOF_GTPase_cycle);R_HSA_9013148(CDC42_GTPase_cycle);R_HSA_9013423(RAC3_GTPase_cycle);R_HSA_9013408(RHOG_GTPase_cycle);R_HSA_9013424(RHOV_GTPase_cycl…	2.0604	2.87284	3.07168	7.41233	6.90196	7.27509	0.37078	-1.43136	1.12928e-16	2.56941e-14	down	yes
ENSG00000123485	HJURP	55355	ENST00000411486;ENST00000453122;ENST00000432087;ENST00000373395;ENST00000433484	GO:0000775(chromosome, centromeric region);GO:0000777(condensed chromosome kinetochore);GO:0003677(DNA binding);GO:0005515(protein binding);GO:0005634(nucleus);GO:0005654(nucleoplasm);GO:0005694(chromosome);GO:0005730(nucleolus);GO:0005739(mitochondrion);GO:0007049(cell cycle);GO:0007059(chromosome segregation);GO:0034080(CENP-A containing nucleosome assembly);GO:0042393(histone binding);GO:00428…	NA	NA	NA	Holliday junction recognition protein [Source:HGNC Symbol;Acc:HGNC:25444]	protein_coding;nonsense_mediated_decay;retained_intron	DOID:4(disease);DOID:162(cancer);DOID:14566(disease_of_cellular_proliferation)	R_HSA_1640170(Cell_Cycle);R_HSA_73886(Chromosome_Maintenance);R_HSA_774815(Nucleosome_assembly);R_HSA_606279(Deposition_of_new_CENPA_containing_nucleosomes_at_the_centromere)	8.57674	10.5084	11.0164	20.1103	20.8906	24.0066	0.463047	-1.11077	1.13792e-16	2.57002e-14	down	yes
ENSG00000136450	SRSF1	6426	ENST00000258962;ENST00000584773;ENST00000581497;ENST00000582730;ENST00000578430;ENST00000584668;ENST00000583741;ENST00000581979	GO:0000380(alternative mRNA splicing, via spliceosome);GO:0000381(regulation of alternative mRNA splicing, via spliceosome);GO:0000395(mRNA 5'-splice site recognition);GO:0000398(mRNA splicing, via spliceosome);GO:0003676(nucleic acid binding);GO:0003723(RNA binding);GO:0003729(mRNA binding);GO:0005515(protein binding);GO:0005634(nucleus);GO:0005654(nucleoplasm);GO:0005681(spliceosomal complex);G…	03040(Spliceosome);04657(IL-17 signaling pathway);05168(Herpes simplex virus 1 infection);05168(Herpes simplex virus 1 infection)	NA	NA	serine and arginine rich splicing factor 1 [Source:HGNC Symbol;Acc:HGNC:10780]	protein_coding;processed_transcript;retained_intron;nonsense_mediated_decay	DOID:1240(leukemia);DOID:2531(hematologic_cancer);DOID:4(disease);DOID:530(eyelid_disease);DOID:9909(hordeolum);DOID:162(cancer);DOID:863(nervous_system_disease);DOID:1492(eye_and_adnexa_disease);DOID:14566(disease_of_cellular_proliferation);DOID:0050155(sensory_system_disease);DOID:0060083(immune_system_cancer);DOID:0050815(eye_adnexa_disease);DOID:0050686(organ_system_cancer);DOID:7(disease_of_…	R_HSA_72202(Transport_of_Mature_Transcript_to_Cytoplasm);R_HSA_74160(Gene_expression_(Transcription));R_HSA_72163(mRNA_Splicing_Major_Pathway);R_HSA_159236(Transport_of_Mature_mRNA_derived_from_an_Intron_Containing_Transcript);R_HSA_73856(RNA_Polymerase_II_Transcription_Termination);R_HSA_8953854(Metabolism_of_RNA);R_HSA_73857(RNA_Polymerase_II_Transcription);R_HSA_72203(Processing_of_Capped_Intr…	14.6426	23.9142	25.3409	54.6515	55.8723	60.7004	0.373182	-1.42205	1.23095e-16	2.75985e-14	down	yes
ENSG00000089685	BIRC5	332	ENST00000350051;ENST00000301633;ENST00000592115;ENST00000374948;ENST00000586192;ENST00000589892;ENST00000590449;ENST00000592734;ENST00000590925;ENST00000587746	GO:0000226(microtubule cytoskeleton organization);GO:0000228(nuclear chromosome);GO:0000775(chromosome, centromeric region);GO:0000776(kinetochore);GO:0000777(condensed chromosome kinetochore);GO:0004869(cysteine-type endopeptidase inhibitor activity);GO:0005515(protein binding);GO:0005634(nucleus);GO:0005654(nucleoplasm);GO:0005694(chromosome);GO:0005737(cytoplasm);GO:0005819(spindle);GO:0005829…	01524(Platinum drug resistance);04210(Apoptosis);04215(Apoptosis - multiple species);04390(Hippo signaling pathway);05161(Hepatitis B);05200(Pathways in cancer);05210(Colorectal cancer);05210(Colorectal cancer)	NA	NA	baculoviral IAP repeat containing 5 [Source:HGNC Symbol;Acc:HGNC:593]	protein_coding;retained_intron;nonsense_mediated_decay;processed_transcript	DOID:0080001(bone_disease);DOID:684(hepatocellular_carcinoma);DOID:3996(urinary_system_cancer);DOID:2615(papilloma);DOID:5223(infertility);DOID:2394(ovarian_cancer);DOID:2871(endometrial_carcinoma);DOID:0002116(pterygium);DOID:1240(leukemia);DOID:934(viral_infectious_disease);DOID:0050624(gastrointestinal_system_benign_neoplasm);DOID:1612(breast_cancer);DOID:9119(acute_myeloid_leukemia);DOID:2531…	R_HSA_212436(Generic_Transcription_Pathway);R_HSA_194315(Signaling_by_Rho_GTPases);R_HSA_141444(Amplification__of_signal_from_unattached__kinetochores_via_a_MAD2__inhibitory_signal);R_HSA_5633008(TP53_Regulates_Transcription_of_Cell_Death_Genes);R_HSA_9648025(EML4_and_NUDC_in_mitotic_spindle_formation);R_HSA_69620(Cell_Cycle_Checkpoints);R_HSA_597592(Post_translational_protein_modification);R_HSA…	18.0095	15.9198	16.0828	37.2546	36.4089	33.2189	0.467917	-1.09568	1.27613e-16	2.8404e-14	down	yes
ENSG00000136542	GALNT5	11227	ENST00000259056;ENST00000463418;ENST00000461704	GO:0000139(Golgi membrane);GO:0004653(polypeptide N-acetylgalactosaminyltransferase activity);GO:0005575(cellular_component);GO:0005794(Golgi apparatus);GO:0006024(glycosaminoglycan biosynthetic process);GO:0006486(protein glycosylation);GO:0016020(membrane);GO:0016021(integral component of membrane);GO:0016266(O-glycan processing);GO:0016740(transferase activity);GO:0016757(transferase activity,…	00512(Mucin type O-glycan biosynthesis);00512(Mucin type O-glycan biosynthesis)	K00710	EC:2.4.1.41	polypeptide N-acetylgalactosaminyltransferase 5 [Source:HGNC Symbol;Acc:HGNC:4127]	protein_coding;processed_transcript	NA	R_HSA_597592(Post_translational_protein_modification);R_HSA_5173105(O_linked_glycosylation);R_HSA_913709(O_linked_glycosylation_of_mucins);R_HSA_392499(Metabolism_of_proteins)	1.45458	1.38893	1.37978	4.25363	3.21377	3.33313	0.391026	-1.35466	1.42873e-16	3.15718e-14	down	yes
ENSG00000130997	POLN	353497	ENST00000511885;ENST00000382865;ENST00000514858;ENST00000503601;ENST00000510344;ENST00000509623;ENST00000511777;ENST00000506518;ENST00000515357;ENST00000503371	GO:0000724(double-strand break repair via homologous recombination);GO:0003676(nucleic acid binding);GO:0003677(DNA binding);GO:0003887(DNA-directed DNA polymerase activity);GO:0005515(protein binding);GO:0005634(nucleus);GO:0005654(nucleoplasm);GO:0005737(cytoplasm);GO:0006260(DNA replication);GO:0006261(DNA-dependent DNA replication);GO:0006281(DNA repair);GO:0006974(cellular response to DNA da…	03460(Fanconi anemia pathway);03460(Fanconi anemia pathway)	K16618	EC:2.7.7.7	DNA polymerase nu [Source:HGNC Symbol;Acc:HGNC:18870]	protein_coding;retained_intron;processed_transcript	NA	R_HSA_73894(DNA_Repair);R_HSA_6783310(Fanconi_Anemia_Pathway)	0.627433	0.543658	0.247685	0.021098	0.0136083	0	40.8795	5.35331	1.99689e-16	4.38118e-14	up	yes
ENSG00000162302	RPS6KA4	8986	ENST00000528355;ENST00000528057;ENST00000532496;ENST00000334205;ENST00000530504;ENST00000531659;ENST00000532885;ENST00000530383	GO:0000166(nucleotide binding);GO:0000287(magnesium ion binding);GO:0001818(negative regulation of cytokine production);GO:0004672(protein kinase activity);GO:0004674(protein serine/threonine kinase activity);GO:0004711(ribosomal protein S6 kinase activity);GO:0005515(protein binding);GO:0005524(ATP binding);GO:0005634(nucleus);GO:0005654(nucleoplasm);GO:0005829(cytosol);GO:0006355(regulation of …	04010(MAPK signaling pathway);04668(TNF signaling pathway);04668(TNF signaling pathway)	NA	NA	ribosomal protein S6 kinase A4 [Source:HGNC Symbol;Acc:HGNC:10433]	nonsense_mediated_decay;protein_coding;retained_intron	NA	R_HSA_437239(Recycling_pathway_of_L1);R_HSA_1266738(Developmental_Biology);R_HSA_9675108(Nervous_system_development);R_HSA_422475(Axon_guidance);R_HSA_373760(L1CAM_interactions)	13.2578	13.3601	12.5811	28.6734	29.3527	24.7192	0.473731	-1.07786	2.49329e-16	5.43148e-14	down	yes
ENSG00000258289	CHURC1	91612	ENST00000607599;ENST00000549115;ENST00000552002;ENST00000548752;ENST00000551947;ENST00000556089;ENST00000551093;ENST00000547625	GO:0005515(protein binding);GO:0007275(multicellular organism development);GO:0008270(zinc ion binding);GO:0045893(positive regulation of transcription, DNA-templated);GO:0046872(metal ion binding);GO:0046872(metal ion binding)	NA	NA	NA	churchill domain containing 1 [Source:HGNC Symbol;Acc:HGNC:20099]	protein_coding;retained_intron	NA	NA	14.7711	13.9816	14.3708	6.15076	6.99488	6.9638	2.14444	1.1006	2.6535e-16	5.73979e-14	up	yes
ENSG00000137628	DDX60	55601	ENST00000393743;ENST00000511317;ENST00000505393;ENST00000514995;ENST00000513997;ENST00000507815	GO:0000166(nucleotide binding);GO:0002376(immune system process);GO:0003676(nucleic acid binding);GO:0003690(double-stranded DNA binding);GO:0003723(RNA binding);GO:0003724(RNA helicase activity);GO:0003725(double-stranded RNA binding);GO:0003727(single-stranded RNA binding);GO:0004386(helicase activity);GO:0005515(protein binding);GO:0005524(ATP binding);GO:0005737(cytoplasm);GO:0005829(cytosol)…	NA	K20103	EC:3.6.4.13	DExD/H-box helicase 60 [Source:HGNC Symbol;Acc:HGNC:25942]	protein_coding;processed_transcript;nonsense_mediated_decay;retained_intron	NA	NA	2.03435	3.35638	3.21723	6.80692	9.41944	9.45098	0.335236	-1.57675	2.80159e-16	6.01774e-14	down	yes
ENSG00000166833	NAV2	89797	ENST00000396085;ENST00000527559;ENST00000396087;ENST00000533917;ENST00000525322;ENST00000533746;ENST00000534229;ENST00000525025;ENST00000349880;ENST00000528923;ENST00000540292	GO:0000166(nucleotide binding);GO:0003025(regulation of systemic arterial blood pressure by baroreceptor feedback);GO:0003678(DNA helicase activity);GO:0004386(helicase activity);GO:0005515(protein binding);GO:0005524(ATP binding);GO:0005614(interstitial matrix);GO:0005634(nucleus);GO:0005654(nucleoplasm);GO:0007399(nervous system development);GO:0007605(sensory perception of sound);GO:0007608(se…	NA	K19483	EC:3.6.4.12	neuron navigator 2 [Source:HGNC Symbol;Acc:HGNC:15997]	protein_coding;retained_intron;processed_transcript	DOID:4(disease);DOID:1192(peripheral_nervous_system_neoplasm);DOID:2621(autonomic_nervous_system_neoplasm);DOID:162(cancer);DOID:769(neuroblastoma);DOID:14566(disease_of_cellular_proliferation);DOID:0050686(organ_system_cancer);DOID:3093(nervous_system_cancer)	NA	3.71548	4.79992	4.62283	8.907	8.67257	8.90131	0.49614	-1.01118	3.13803e-16	6.68424e-14	down	yes
ENSG00000203812	H2AC18	8337,723790	ENST00000369159	GO:0000786(nucleosome);GO:0000790(nuclear chromatin);GO:0003674(molecular_function);GO:0003677(DNA binding);GO:0005515(protein binding);GO:0005634(nucleus);GO:0005694(chromosome);GO:0006325(chromatin organization);GO:0006342(chromatin silencing);GO:0008150(biological_process);GO:0046982(protein heterodimerization activity);GO:0070062(extracellular exosome)	04217(Necroptosis);05034(Alcoholism);05322(Systemic lupus erythematosus)	K11251	NA	H2A clustered histone 18 [Source:HGNC Symbol;Acc:HGNC:4736]	protein_coding	NA	R_HSA_212436(Generic_Transcription_Pathway);R_HSA_2262752(Cellular_responses_to_stress);R_HSA_194315(Signaling_by_Rho_GTPases);R_HSA_73854(RNA_Polymerase_I_Promoter_Clearance);R_HSA_9609646(HCMV_Infection);R_HSA_3214858(RMTs_methylate_histone_arginines);R_HSA_201681(TCF_dependent_signaling_in_response_to_WNT);R_HSA_2559582(Senescence_Associated_Secretory_Phenotype_(SASP));R_HSA_9670095(Inhibition…	47.6522	23.0196	18.2477	4.7822	4.17434	2.54404	7.73173	2.95079	3.15541e-16	6.68424e-14	up	yes
ENSG00000175832	ETV4	2118	ENST00000538265;ENST00000590236;ENST00000319349;ENST00000545089;ENST00000586826;ENST00000545954;ENST00000591713;ENST00000586764;ENST00000585508;ENST00000393664;ENST00000587151	GO:0000790(nuclear chromatin);GO:0000978(RNA polymerase II cis-regulatory region sequence-specific DNA binding);GO:0000981(DNA-binding transcription factor activity, RNA polymerase II-specific);GO:0001228(DNA-binding transcription activator activity, RNA polymerase II-specific);GO:0003677(DNA binding);GO:0003700(DNA-binding transcription factor activity);GO:0005515(protein binding);GO:0005634(nuc…	05202(Transcriptional misregulation in cancer);05202(Transcriptional misregulation in cancer)	K15592	NA	ETS variant transcription factor 4 [Source:HGNC Symbol;Acc:HGNC:3493]	protein_coding;retained_intron	DOID:2394(ovarian_cancer);DOID:0050687(cell_type_cancer);DOID:4(disease);DOID:1749(squamous_cell_carcinoma);DOID:2994(germ_cell_cancer);DOID:4440(seminoma);DOID:162(cancer);DOID:1909(melanoma);DOID:2151(malignant_ovarian_surface_epithelial_stromal_neoplasm);DOID:14566(disease_of_cellular_proliferation);DOID:120(female_reproductive_organ_cancer);DOID:4001(ovarian_carcinoma);DOID:2152(ovary_epithel…	R_HSA_5683057(MAPK_family_signaling_cascades);R_HSA_5687128(MAPK6/MAPK4_signaling);R_HSA_162582(Signal_Transduction)	12.0734	13.3041	13.0814	27.261	26.237	23.9492	0.496582	-1.0099	3.30602e-16	6.94152e-14	down	yes
ENSG00000118515	SGK1	6446	ENST00000477460;ENST00000367857;ENST00000474427;ENST00000532856;ENST00000237305;ENST00000413996;ENST00000534658;ENST00000367855;ENST00000473704;ENST00000525877;ENST00000531782;ENST00000490149;ENST00000475882;ENST00000524764;ENST00000472859;ENST00000530421	GO:0000166(nucleotide binding);GO:0001558(regulation of cell growth);GO:0004672(protein kinase activity);GO:0004674(protein serine/threonine kinase activity);GO:0004712(protein serine/threonine/tyrosine kinase activity);GO:0005246(calcium channel regulator activity);GO:0005515(protein binding);GO:0005524(ATP binding);GO:0005634(nucleus);GO:0005737(cytoplasm);GO:0005739(mitochondrion);GO:0005783(e…	04068(FoxO signaling pathway);04150(mTOR signaling pathway);04151(PI3K-Akt signaling pathway);04960(Aldosterone-regulated sodium reabsorption);04960(Aldosterone-regulated sodium reabsorption)	NA	NA	serum/glucocorticoid regulated kinase 1 [Source:HGNC Symbol;Acc:HGNC:10810]	retained_intron;protein_coding	DOID:18(urinary_system_disease);DOID:5223(infertility);DOID:28(endocrine_system_disease);DOID:225(syndrome);DOID:0050687(cell_type_cancer);DOID:850(lung_disease);DOID:4(disease);DOID:1579(respiratory_system_disease);DOID:4195(hyperglycemia);DOID:0050828(artery_disease);DOID:1289(neurodegenerative_disease);DOID:4194(glucose_metabolism_disease);DOID:557(kidney_disease);DOID:2994(germ_cell_cancer);D…	R_HSA_212436(Generic_Transcription_Pathway);R_HSA_166520(Signaling_by_NTRKs);R_HSA_8986944(Transcriptional_Regulation_by_MECP2);R_HSA_382551(Transport_of_small_molecules);R_HSA_6804757(Regulation_of_TP53_Degradation);R_HSA_9031628(NGF_stimulated_transcription);R_HSA_74160(Gene_expression_(Transcription));R_HSA_6806003(Regulation_of_TP53_Expression_and_Degradation);R_HSA_2672351(Stimuli_sensing_ch…	0.909334	1.00211	0.990622	2.87117	2.18244	2.44395	0.387069	-1.36934	3.32206e-16	6.94152e-14	down	yes
ENSG00000010244	ZNF207	7756	ENST00000584696;ENST00000577908;ENST00000394673;ENST00000577324;ENST00000394670;ENST00000342555;ENST00000579416;ENST00000579810;ENST00000579634;ENST00000581531;ENST00000321233;ENST00000582705	GO:0000070(mitotic sister chromatid segregation);GO:0000775(chromosome, centromeric region);GO:0000776(kinetochore);GO:0000777(condensed chromosome kinetochore);GO:0001578(microtubule bundle formation);GO:0003676(nucleic acid binding);GO:0003677(DNA binding);GO:0003700(DNA-binding transcription factor activity);GO:0003723(RNA binding);GO:0005515(protein binding);GO:0005634(nucleus);GO:0005654(nuc…	NA	NA	NA	zinc finger protein 207 [Source:HGNC Symbol;Acc:HGNC:12998]	retained_intron;protein_coding;nonsense_mediated_decay	NA	NA	4.66971	5.55709	4.87182	9.57727	9.26355	11.296	0.501003	-0.997109	3.59195e-16	7.45474e-14	down	no
ENSG00000110237	ARHGEF17	9828	ENST00000263674;ENST00000537198;ENST00000536481;ENST00000543530;ENST00000544519;ENST00000643371;ENST00000536170	GO:0005085(guanyl-nucleotide exchange factor activity);GO:0005089(Rho guanyl-nucleotide exchange factor activity);GO:0005515(protein binding);GO:0005829(cytosol);GO:0007186(G protein-coupled receptor signaling pathway);GO:0030036(actin cytoskeleton organization);GO:0043065(positive regulation of apoptotic process);GO:0051056(regulation of small GTPase mediated signal transduction);GO:0051056(regu…	NA	K20689	NA	Rho guanine nucleotide exchange factor 17 [Source:HGNC Symbol;Acc:HGNC:21726]	protein_coding;retained_intron;processed_transcript	DOID:0050687(cell_type_cancer);DOID:4(disease);DOID:162(cancer);DOID:1909(melanoma);DOID:14566(disease_of_cellular_proliferation)	R_HSA_194315(Signaling_by_Rho_GTPases);R_HSA_9012999(RHO_GTPase_cycle);R_HSA_204998(Cell_death_signalling_via_NRAGE,_NRIF_and_NADE);R_HSA_193648(NRAGE_signals_death_through_JNK);R_HSA_73887(Death_Receptor_Signalling);R_HSA_9013106(RHOC_GTPase_cycle);R_HSA_9716542(Signaling_by_Rho_GTPases,_Miro_GTPases_and_RHOBTB3);R_HSA_416482(G_alpha_(12/13)_signalling_events);R_HSA_162582(Signal_Transduction);R…	1.85269	2.00308	2.52857	4.57626	5.3598	5.39115	0.416537	-1.26349	3.82034e-16	7.87554e-14	down	yes
ENSG00000177181	RIMKLA	284716	ENST00000431473	GO:0000166(nucleotide binding);GO:0005524(ATP binding);GO:0005737(cytoplasm);GO:0005829(cytosol);GO:0006464(cellular protein modification process);GO:0008652(cellular amino acid biosynthetic process);GO:0016874(ligase activity);GO:0016879(ligase activity, forming carbon-nitrogen bonds);GO:0046872(metal ion binding);GO:0072590(N-acetyl-L-aspartate-L-glutamate ligase activity)	00250(Alanine, aspartate and glutamate metabolism)	K18311	6.3.2.42;EC:6.3.2.41	ribosomal modification protein rimK like family member A [Source:HGNC Symbol;Acc:HGNC:28725]	protein_coding	NA	R_HSA_71291(Metabolism_of_amino_acids_and_derivatives);R_HSA_8964539(Glutamate_and_glutamine_metabolism);R_HSA_1430728(Metabolism)	0.296176	0.363098	0.266707	0.0290942	0.0271604	0.0392059	9.70015	3.27801	7.30911e-16	1.49671e-13	up	yes
ENSG00000076382	SPAG5	10615	ENST00000321765;ENST00000580682;ENST00000577259;ENST00000578479;ENST00000580567;ENST00000536674;ENST00000580406;ENST00000582175;ENST00000581133;ENST00000582076;ENST00000578230;ENST00000580676;ENST00000580377	GO:0000070(mitotic sister chromatid segregation);GO:0000775(chromosome, centromeric region);GO:0000776(kinetochore);GO:0000777(condensed chromosome kinetochore);GO:0000922(spindle pole);GO:0005515(protein binding);GO:0005694(chromosome);GO:0005737(cytoplasm);GO:0005815(microtubule organizing center);GO:0005819(spindle);GO:0005856(cytoskeleton);GO:0005874(microtubule);GO:0007049(cell cycle);GO:000…	NA	K21764	NA	sperm associated antigen 5 [Source:HGNC Symbol;Acc:HGNC:13452]	protein_coding;retained_intron;nonsense_mediated_decay	NA	NA	14.4328	14.8233	14.3657	29.5899	26.3228	27.4049	0.523561	-0.933572	8.47778e-16	1.72453e-13	down	no
ENSG00000007255	TRAPPC6A	79090	ENST00000588062;ENST00000585934;ENST00000006275;ENST00000587818;ENST00000592647	GO:0000139(Golgi membrane);GO:0005515(protein binding);GO:0005783(endoplasmic reticulum);GO:0005794(Golgi apparatus);GO:0005801(cis-Golgi network);GO:0005802(trans-Golgi network);GO:0005829(cytosol);GO:0006888(endoplasmic reticulum to Golgi vesicle-mediated transport);GO:0016192(vesicle-mediated transport);GO:0030008(TRAPP complex);GO:0043087(regulation of GTPase activity);GO:0043473(pigmentation…	NA	K20304	NA	trafficking protein particle complex 6A [Source:HGNC Symbol;Acc:HGNC:23069]	protein_coding;retained_intron	NA	R_HSA_446203(Asparagine_N_linked_glycosylation);R_HSA_597592(Post_translational_protein_modification);R_HSA_5653656(Vesicle_mediated_transport);R_HSA_199991(Membrane_Trafficking);R_HSA_204005(COPII_mediated_vesicle_transport);R_HSA_199977(ER_to_Golgi_Anterograde_Transport);R_HSA_948021(Transport_to_the_Golgi_and_subsequent_modification);R_HSA_392499(Metabolism_of_proteins);R_HSA_9007101(Rab_regul…	7.52663	6.9006	8.36098	1.96397	1.39837	1.32654	4.86006	2.28097	9.82571e-16	1.98557e-13	up	yes
ENSG00000140104	CLBA1	122616	ENST00000547315;ENST00000550614;ENST00000549584;ENST00000549240;ENST00000389964;ENST00000551606;ENST00000551046	GO:0005737(cytoplasm);GO:0030121(AP-1 adaptor complex);GO:0030276(clathrin binding);GO:0032588(trans-Golgi network membrane);GO:0046907(intracellular transport);GO:0046907(intracellular transport)	NA	NA	NA	clathrin binding box of aftiphilin containing 1 [Source:HGNC Symbol;Acc:HGNC:20126]	protein_coding;processed_transcript;nonsense_mediated_decay;retained_intron	NA	NA	4.48747	3.32051	3.61507	1.16928	1.32226	1.19823	3.09587	1.63035	1.08756e-15	2.18337e-13	up	yes
ENSG00000109805	NCAPG	64151	ENST00000251496;ENST00000514176;ENST00000510063;ENST00000509719;ENST00000513226	GO:0000779(condensed chromosome, centromeric region);GO:0000793(condensed chromosome);GO:0000796(condensin complex);GO:0005515(protein binding);GO:0005634(nucleus);GO:0005694(chromosome);GO:0005737(cytoplasm);GO:0005829(cytosol);GO:0007049(cell cycle);GO:0007076(mitotic chromosome condensation);GO:0016020(membrane);GO:0030261(chromosome condensation);GO:0051301(cell division);GO:0051301(cell divi…	NA	K06678	NA	non-SMC condensin I complex subunit G [Source:HGNC Symbol;Acc:HGNC:24304]	protein_coding;nonsense_mediated_decay;retained_intron	NA	R_HSA_68886(M_Phase);R_HSA_1640170(Cell_Cycle);R_HSA_68877(Mitotic_Prometaphase);R_HSA_69278(Cell_Cycle,_Mitotic);R_HSA_2514853(Condensation_of_Prometaphase_Chromosomes)	14.3116	17.7031	17.1333	32.1485	29.6869	34.1419	0.51208	-0.96556	1.1258e-15	2.24545e-13	down	no
ENSG00000114646	CSPG5	10675	ENST00000264723;ENST00000610462;ENST00000456150;ENST00000383738	GO:0000139(Golgi membrane);GO:0005515(protein binding);GO:0005576(extracellular region);GO:0005783(endoplasmic reticulum);GO:0005789(endoplasmic reticulum membrane);GO:0005794(Golgi apparatus);GO:0005796(Golgi lumen);GO:0005886(plasma membrane);GO:0005887(integral component of plasma membrane);GO:0007010(cytoskeleton organization);GO:0007165(signal transduction);GO:0007275(multicellular organism …	NA	K08116	NA	chondroitin sulfate proteoglycan 5 [Source:HGNC Symbol;Acc:HGNC:2467]	protein_coding	DOID:4(disease);DOID:5419(schizophrenia);DOID:2468(psychotic_disorder);DOID:1561(cognitive_disorder);DOID:150(disease_of_mental_health)	R_HSA_3781865(Diseases_of_glycosylation);R_HSA_3595177(Defective_CHSY1_causes_TPBS);R_HSA_71387(Metabolism_of_carbohydrates);R_HSA_1971475(A_tetrasaccharide_linker_sequence_is_required_for_GAG_synthesis);R_HSA_5668914(Diseases_of_metabolism);R_HSA_1630316(Glycosaminoglycan_metabolism);R_HSA_3560783(Defective_B4GALT7_causes_EDS,_progeroid_type);R_HSA_2022870(Chondroitin_sulfate_biosynthesis);R_HSA…	2.21216	3.08301	3.03741	0.856024	0.752229	0.63796	3.70961	1.89127	1.14148e-15	2.26205e-13	up	yes
ENSG00000011426	ANLN	54443	ENST00000265748;ENST00000396068;ENST00000457743;ENST00000446635;ENST00000491782;ENST00000452877;ENST00000460598;ENST00000418118	GO:0000281(mitotic cytokinesis);GO:0000915(actomyosin contractile ring assembly);GO:0000921(septin ring assembly);GO:0002244(hematopoietic progenitor cell differentiation);GO:0003779(actin binding);GO:0005634(nucleus);GO:0005654(nucleoplasm);GO:0005737(cytoplasm);GO:0005826(actomyosin contractile ring);GO:0005856(cytoskeleton);GO:0005938(cell cortex);GO:0007049(cell cycle);GO:0007096(regulation o…	NA	K18621	NA	anillin actin binding protein [Source:HGNC Symbol;Acc:HGNC:14082]	protein_coding;retained_intron;nonsense_mediated_decay;processed_transcript	NA	R_HSA_194315(Signaling_by_Rho_GTPases);R_HSA_9012999(RHO_GTPase_cycle);R_HSA_9013106(RHOC_GTPase_cycle);R_HSA_9716542(Signaling_by_Rho_GTPases,_Miro_GTPases_and_RHOBTB3);R_HSA_162582(Signal_Transduction);R_HSA_9013026(RHOB_GTPase_cycle);R_HSA_8980692(RHOA_GTPase_cycle)	27.8939	39.6404	38.9749	79.5204	72.2735	78.6071	0.462278	-1.11317	1.2779e-15	2.51616e-13	down	yes
ENSG00000169299	PGM2	55276	ENST00000381967;ENST00000505986;ENST00000625312;ENST00000515668	GO:0000287(magnesium ion binding);GO:0004614(phosphoglucomutase activity);GO:0005515(protein binding);GO:0005576(extracellular region);GO:0005737(cytoplasm);GO:0005829(cytosol);GO:0005975(carbohydrate metabolic process);GO:0005978(glycogen biosynthetic process);GO:0005980(glycogen catabolic process);GO:0006006(glucose metabolic process);GO:0006098(pentose-phosphate shunt);GO:0008973(phosphopentom…	00010(Glycolysis / Gluconeogenesis);00030(Pentose phosphate pathway);00052(Galactose metabolism);00230(Purine metabolism);00500(Starch and sucrose metabolism);00520(Amino sugar and nucleotide sugar metabolism);00520(Amino sugar and nucleotide sugar metabolism)	K15779	5.4.2.7;EC:5.4.2.2	phosphoglucomutase 2 [Source:HGNC Symbol;Acc:HGNC:8906]	protein_coding;nonsense_mediated_decay	NA	R_HSA_3322077(Glycogen_synthesis);R_HSA_168249(Innate_Immune_System);R_HSA_71387(Metabolism_of_carbohydrates);R_HSA_168256(Immune_System);R_HSA_8982491(Glycogen_metabolism);R_HSA_70221(Glycogen_breakdown_(glycogenolysis));R_HSA_70370(Galactose_catabolism);R_HSA_6798695(Neutrophil_degranulation);R_HSA_71336(Pentose_phosphate_pathway);R_HSA_1430728(Metabolism)	8.58369	9.61698	9.7524	17.1745	17.9202	20.456	0.503199	-0.9908	1.36769e-15	2.6758e-13	down	no
ENSG00000198796	ALPK2	115701	ENST00000361673;ENST00000590662;ENST00000589204;ENST00000587399;ENST00000587842	GO:0003007(heart morphogenesis);GO:0003308(negative regulation of Wnt signaling pathway involved in heart development);GO:0004674(protein serine/threonine kinase activity);GO:0005524(ATP binding);GO:0005886(plasma membrane);GO:0006468(protein phosphorylation);GO:0010468(regulation of gene expression);GO:0016020(membrane);GO:0016301(kinase activity);GO:0016310(phosphorylation);GO:0016323(basolater…	NA	K08868	NA	alpha kinase 2 [Source:HGNC Symbol;Acc:HGNC:20565]	protein_coding;retained_intron;processed_transcript	NA	NA	0.0103986	0.0170293	0.0179608	0.24951	0.204923	0.281918	0.06164	-4.01999	1.44597e-15	2.81104e-13	down	yes
ENSG00000162614	NEXN	91624	ENST00000334785;ENST00000330010;ENST00000440324;ENST00000464998;ENST00000401035;ENST00000470735;ENST00000480732	GO:0003779(actin binding);GO:0005515(protein binding);GO:0005737(cytoplasm);GO:0005856(cytoskeleton);GO:0005886(plasma membrane);GO:0005912(adherens junction);GO:0005925(focal adhesion);GO:0007155(cell adhesion);GO:0007156(homophilic cell adhesion via plasma membrane adhesion molecules);GO:0007411(axon guidance);GO:0008307(structural constituent of muscle);GO:0009617(response to bacterium);GO:001…	NA	NA	NA	nexilin F-actin binding protein [Source:HGNC Symbol;Acc:HGNC:29557]	protein_coding;retained_intron;processed_transcript	NA	NA	0.961498	1.3447	1.26941	2.96739	4.86638	6.08948	0.256808	-1.96124	1.48196e-15	2.86289e-13	down	yes
ENSG00000143303	RRNAD1	51093	ENST00000368216;ENST00000497515;ENST00000522237;ENST00000519086;ENST00000476229;ENST00000368218;ENST00000481920;ENST00000517871;ENST00000484742;ENST00000524343	GO:0000154(rRNA modification);GO:0000179(rRNA (adenine-N6,N6-)-dimethyltransferase activity);GO:0008649(rRNA methyltransferase activity);GO:0016020(membrane);GO:0016021(integral component of membrane);GO:0031167(rRNA methylation);GO:0031167(rRNA methylation)	NA	NA	NA	ribosomal RNA adenine dimethylase domain containing 1 [Source:HGNC Symbol;Acc:HGNC:24273]	protein_coding;processed_transcript;retained_intron	NA	NA	11.1267	10.5245	10.8257	4.8905	4.09013	4.00828	2.50036	1.32213	1.51548e-15	2.90935e-13	up	yes
ENSG00000138182	KIF20B	9585	ENST00000371728;ENST00000260753;ENST00000478929;ENST00000447580	GO:0000166(nucleotide binding);GO:0000922(spindle pole);GO:0001843(neural tube closure);GO:0003774(motor activity);GO:0003777(microtubule motor activity);GO:0005515(protein binding);GO:0005524(ATP binding);GO:0005634(nucleus);GO:0005654(nucleoplasm);GO:0005730(nucleolus);GO:0005737(cytoplasm);GO:0005813(centrosome);GO:0005815(microtubule organizing center);GO:0005819(spindle);GO:0005829(cytosol);…	NA	K10402	NA	kinesin family member 20B [Source:HGNC Symbol;Acc:HGNC:7212]	protein_coding;processed_transcript	NA	R_HSA_6811442(Intra_Golgi_and_retrograde_Golgi_to_ER_traffic);R_HSA_5653656(Vesicle_mediated_transport);R_HSA_199991(Membrane_Trafficking);R_HSA_8856688(Golgi_to_ER_retrograde_transport);R_HSA_983231(Factors_involved_in_megakaryocyte_development_and_platelet_production);R_HSA_109582(Hemostasis);R_HSA_983189(Kinesins);R_HSA_6811434(COPI_dependent_Golgi_to_ER_retrograde_traffic)	5.77594	8.26348	8.51796	18.0719	16.1737	17.798	0.433433	-1.20612	1.58702e-15	3.02775e-13	down	yes
ENSG00000071626	DAZAP1	26528	ENST00000233078;ENST00000587079;ENST00000592522;ENST00000336761;ENST00000586579;ENST00000589874;ENST00000587833;ENST00000589484;ENST00000585485;ENST00000590419	GO:0001893(maternal placenta development);GO:0003676(nucleic acid binding);GO:0003723(RNA binding);GO:0003729(mRNA binding);GO:0003730(mRNA 3'-UTR binding);GO:0005515(protein binding);GO:0005634(nucleus);GO:0005654(nucleoplasm);GO:0005737(cytoplasm);GO:0005829(cytosol);GO:0007275(multicellular organism development);GO:0007283(spermatogenesis);GO:0008266(poly(U) RNA binding);GO:0008283(cell popula…	03015(mRNA surveillance pathway);03015(mRNA surveillance pathway)	K14411	NA	DAZ associated protein 1 [Source:HGNC Symbol;Acc:HGNC:2683]	protein_coding;processed_transcript;retained_intron	DOID:630(genetic_disease);DOID:4(disease);DOID:0050177(monogenic_disease);DOID:0050736(autosomal_dominant_disease);DOID:5683(hereditary_breast_ovarian_cancer);DOID:0050739(autosomal_genetic_disease)	NA	4.51929	6.44777	7.1378	13.0762	15.111	15.9669	0.410038	-1.28617	1.72845e-15	3.27723e-13	down	yes
ENSG00000272196	H2AC19	723790,8337	ENST00000607355	GO:0000786(nucleosome);GO:0000790(nuclear chromatin);GO:0003674(molecular_function);GO:0003677(DNA binding);GO:0005515(protein binding);GO:0005634(nucleus);GO:0005694(chromosome);GO:0006325(chromatin organization);GO:0006342(chromatin silencing);GO:0008150(biological_process);GO:0046982(protein heterodimerization activity);GO:0070062(extracellular exosome)	04217(Necroptosis);05034(Alcoholism);05322(Systemic lupus erythematosus)	K11251	NA	H2A clustered histone 19 [Source:HGNC Symbol;Acc:HGNC:29668]	protein_coding	NA	R_HSA_212436(Generic_Transcription_Pathway);R_HSA_2262752(Cellular_responses_to_stress);R_HSA_194315(Signaling_by_Rho_GTPases);R_HSA_73854(RNA_Polymerase_I_Promoter_Clearance);R_HSA_9609646(HCMV_Infection);R_HSA_3214858(RMTs_methylate_histone_arginines);R_HSA_201681(TCF_dependent_signaling_in_response_to_WNT);R_HSA_2559582(Senescence_Associated_Secretory_Phenotype_(SASP));R_HSA_9670095(Inhibition…	46.6666	21.8969	17.8859	4.81852	4.13335	2.41982	7.60216	2.92641	1.83192e-15	3.45209e-13	up	yes
ENSG00000105974	CAV1	857	ENST00000614113;ENST00000341049;ENST00000489856;ENST00000393467;ENST00000451122;ENST00000393470;ENST00000393468;ENST00000456473	GO:0000122(negative regulation of transcription by RNA polymerase II);GO:0000139(Golgi membrane);GO:0000188(inactivation of MAPK activity);GO:0001525(angiogenesis);GO:0001570(vasculogenesis);GO:0001666(response to hypoxia);GO:0001937(negative regulation of endothelial cell proliferation);GO:0001960(negative regulation of cytokine-mediated signaling pathway);GO:0002026(regulation of the force of h…	04144(Endocytosis);04510(Focal adhesion);05100(Bacterial invasion of epithelial cells);05205(Proteoglycans in cancer);05416(Viral myocarditis);05418(Fluid shear stress and atherosclerosis);05418(Fluid shear stress and atherosclerosis)	NA	NA	caveolin 1 [Source:HGNC Symbol;Acc:HGNC:1527]	protein_coding;retained_intron;nonsense_mediated_decay	DOID:684(hepatocellular_carcinoma);DOID:3996(urinary_system_cancer);DOID:1307(dementia);DOID:2394(ovarian_cancer);DOID:10286(prostate_carcinoma);DOID:1240(leukemia);DOID:934(viral_infectious_disease);DOID:1612(breast_cancer);DOID:3458(breast_adenocarcinoma);DOID:9119(acute_myeloid_leukemia);DOID:2531(hematologic_cancer);DOID:4897(bile_duct_carcinoma);DOID:1324(lung_cancer);DOID:17(musculoskeletal…	R_HSA_212436(Generic_Transcription_Pathway);R_HSA_210991(Basigin_interactions);R_HSA_194315(Signaling_by_Rho_GTPases);R_HSA_201681(TCF_dependent_signaling_in_response_to_WNT);R_HSA_202131(Metabolism_of_nitric_oxide:_NOS3_activation_and_regulation);R_HSA_9012999(RHO_GTPase_cycle);R_HSA_9006931(Signaling_by_Nuclear_Receptors);R_HSA_9614085(FOXO_mediated_transcription);R_HSA_194138(Signaling_by_VEGF…	51.0667	77.7225	72.3067	139.01	153.668	156.135	0.448062	-1.15823	1.87783e-15	3.51704e-13	down	yes
ENSG00000092929	UNC13D	201294	ENST00000588774;ENST00000207549;ENST00000591563;ENST00000591616;ENST00000587504;ENST00000587495;ENST00000586108;ENST00000590856;ENST00000589670;ENST00000586930;ENST00000590762;ENST00000587105	GO:0002432(granuloma formation);GO:0002467(germinal center formation);GO:0005515(protein binding);GO:0005576(extracellular region);GO:0005737(cytoplasm);GO:0005764(lysosome);GO:0005768(endosome);GO:0005770(late endosome);GO:0005829(cytosol);GO:0006887(exocytosis);GO:0006909(phagocytosis);GO:0016020(membrane);GO:0017137(Rab GTPase binding);GO:0033093(Weibel-Palade body);GO:0035578(azurophil granul…	NA	K19728	NA	unc-13 homolog D [Source:HGNC Symbol;Acc:HGNC:23147]	retained_intron;protein_coding;processed_transcript;nonsense_mediated_decay	NA	R_HSA_168249(Innate_Immune_System);R_HSA_168256(Immune_System);R_HSA_6798695(Neutrophil_degranulation)	12.2869	11.3974	11.8862	23.3311	24.9922	21.9237	0.506364	-0.981752	2.13465e-15	3.97381e-13	down	no
ENSG00000162511	LAPTM5	7805	ENST00000294507;ENST00000476492;ENST00000464569	GO:0005515(protein binding);GO:0005764(lysosome);GO:0005765(lysosomal membrane);GO:0005887(integral component of plasma membrane);GO:0016020(membrane);GO:0016021(integral component of membrane);GO:1990830(cellular response to leukemia inhibitory factor);GO:1990830(cellular response to leukemia inhibitory factor)	04142(Lysosome);04142(Lysosome)	K12387	NA	lysosomal protein transmembrane 5 [Source:HGNC Symbol;Acc:HGNC:29612]	protein_coding;processed_transcript	NA	NA	10.539	13.4735	12.9587	33.0279	27.1822	25.2333	0.432698	-1.20857	2.3184e-15	4.28988e-13	down	yes
ENSG00000149541	B3GAT3	26229	ENST00000265471;ENST00000531383;ENST00000534715;ENST00000532585;ENST00000533303	GO:0000139(Golgi membrane);GO:0005515(protein binding);GO:0005794(Golgi apparatus);GO:0005801(cis-Golgi network);GO:0005975(carbohydrate metabolic process);GO:0006024(glycosaminoglycan biosynthetic process);GO:0006486(protein glycosylation);GO:0015012(heparan sulfate proteoglycan biosynthetic process);GO:0015018(galactosylgalactosylxylosylprotein 3-beta-glucuronosyltransferase activity);GO:001502…	00532(Glycosaminoglycan biosynthesis - chondroitin sulfate / dermatan sulfate);00534(Glycosaminoglycan biosynthesis - heparan sulfate / heparin);00534(Glycosaminoglycan biosynthesis - heparan sulfate / heparin)	K10158	EC:2.4.1.135	beta-1,3-glucuronyltransferase 3 [Source:HGNC Symbol;Acc:HGNC:923]	protein_coding;nonsense_mediated_decay;retained_intron	NA	R_HSA_3781865(Diseases_of_glycosylation);R_HSA_71387(Metabolism_of_carbohydrates);R_HSA_1971475(A_tetrasaccharide_linker_sequence_is_required_for_GAG_synthesis);R_HSA_5668914(Diseases_of_metabolism);R_HSA_1630316(Glycosaminoglycan_metabolism);R_HSA_1793185(Chondroitin_sulfate/dermatan_sulfate_metabolism);R_HSA_1638091(Heparan_sulfate/heparin_(HS_GAG)_metabolism);R_HSA_3560801(Defective_B3GAT3_cau…	33.4256	31.2223	32.3928	14.7871	14.9829	12.3607	2.30332	1.20372	2.42596e-15	4.45946e-13	up	yes
ENSG00000137462	TLR2	7097	ENST00000645889;ENST00000642700;ENST00000646219;ENST00000646900;ENST00000260010;ENST00000643501;ENST00000642580	GO:0001530(lipopolysaccharide binding);GO:0001540(amyloid-beta binding);GO:0001666(response to hypoxia);GO:0001774(microglial cell activation);GO:0001775(cell activation);GO:0001875(lipopolysaccharide immune receptor activity);GO:0002224(toll-like receptor signaling pathway);GO:0002237(response to molecule of bacterial origin);GO:0002374(cytokine secretion involved in immune response);GO:0002376(…	04145(Phagosome);04151(PI3K-Akt signaling pathway);04620(Toll-like receptor signaling pathway);05134(Legionellosis);05140(Leishmaniasis);05142(Chagas disease (American trypanosomiasis));05144(Malaria);05145(Toxoplasmosis);05146(Amoebiasis);05152(Tuberculosis);05161(Hepatitis B);05162(Measles);05168(Herpes simplex virus 1 infection);05169(Epstein-Barr virus infection);05170(Human immunodeficiency …	K10159	NA	toll like receptor 2 [Source:HGNC Symbol;Acc:HGNC:11848]	processed_transcript;protein_coding	DOID:2841(asthma);DOID:2170(vaginitis);DOID:76(stomach_disease);DOID:1176(bronchial_disease);DOID:3087(gingivitis);DOID:0080001(bone_disease);DOID:4138(bile_duct_disease);DOID:10591(pre_eclampsia);DOID:2452(thrombophilia);DOID:934(viral_infectious_disease);DOID:4247(coronary_restenosis);DOID:10247(pleurisy);DOID:28(endocrine_system_disease);DOID:654(overnutrition);DOID:17(musculoskeletal_system_d…	R_HSA_5603041(IRAK4_deficiency_(TLR2/4));R_HSA_983169(Class_I_MHC_mediated_antigen_processing_&_presentation);R_HSA_9637628(Modulation_by_Mtb_of_host_immune_system);R_HSA_5260271(Diseases_of_Immune_System);R_HSA_168179(Toll_Like_Receptor_TLR1:TLR2_Cascade);R_HSA_5602358(Diseases_associated_with_the_TLR_signaling_cascade);R_HSA_166058(MyD88:MAL(TIRAP)_cascade_initiated_on_plasma_membrane);R_HSA_14…	1.69512	1.88676	1.883	5.4314	4.13335	4.28768	0.394507	-1.34188	2.43908e-15	4.45946e-13	down	yes
ENSG00000138668	HNRNPD	3184	ENST00000353341;ENST00000513584;ENST00000313899;ENST00000514325;ENST00000509263;ENST00000508119;ENST00000352301;ENST00000507010;ENST00000514671;ENST00000515432;ENST00000503822	GO:0000398(mRNA splicing, via spliceosome);GO:0000790(nuclear chromatin);GO:0001889(liver development);GO:0003676(nucleic acid binding);GO:0003677(DNA binding);GO:0003680(AT DNA binding);GO:0003682(chromatin binding);GO:0003723(RNA binding);GO:0003729(mRNA binding);GO:0005515(protein binding);GO:0005634(nucleus);GO:0005654(nucleoplasm);GO:0005737(cytoplasm);GO:0005829(cytosol);GO:0006355(regulati…	NA	K13044	NA	heterogeneous nuclear ribonucleoprotein D [Source:HGNC Symbol;Acc:HGNC:5036]	protein_coding;nonsense_mediated_decay;retained_intron;processed_transcript	DOID:684(hepatocellular_carcinoma);DOID:934(viral_infectious_disease);DOID:0050687(cell_type_cancer);DOID:3571(liver_cancer);DOID:0050117(disease_by_infectious_agent);DOID:4(disease);DOID:1749(squamous_cell_carcinoma);DOID:409(liver_disease);DOID:1781(thyroid_cancer);DOID:77(gastrointestinal_system_disease);DOID:170(endocrine_gland_cancer);DOID:1883(hepatitis_C);DOID:162(cancer);DOID:1909(melanom…	R_HSA_450531(Regulation_of_mRNA_stability_by_proteins_that_bind_AU_rich_elements);R_HSA_72163(mRNA_Splicing_Major_Pathway);R_HSA_8953854(Metabolism_of_RNA);R_HSA_72203(Processing_of_Capped_Intron_Containing_Pre_mRNA);R_HSA_450408(AUF1_(hnRNP_D0)_binds_and_destabilizes_mRNA);R_HSA_72172(mRNA_Splicing)	19.8787	24.5642	24.4098	45.9694	42.5979	43.4492	0.521547	-0.939131	2.92321e-15	5.31297e-13	down	no
ENSG00000183876	ARSI	340075	ENST00000328668	GO:0003824(catalytic activity);GO:0004065(arylsulfatase activity);GO:0005515(protein binding);GO:0005576(extracellular region);GO:0005783(endoplasmic reticulum);GO:0005788(endoplasmic reticulum lumen);GO:0008484(sulfuric ester hydrolase activity);GO:0016787(hydrolase activity);GO:0046872(metal ion binding)	NA	K12375	EC:3.1.6.-	arylsulfatase family member I [Source:HGNC Symbol;Acc:HGNC:32521]	protein_coding	NA	R_HSA_597592(Post_translational_protein_modification);R_HSA_428157(Sphingolipid_metabolism);R_HSA_392499(Metabolism_of_proteins);R_HSA_1663150(The_activation_of_arylsulfatases);R_HSA_556833(Metabolism_of_lipids);R_HSA_1660662(Glycosphingolipid_metabolism);R_HSA_163841(Gamma_carboxylation,_hypusine_formation_and_arylsulfatase_activation);R_HSA_1430728(Metabolism)	0.661367	0.798769	0.783133	7.18908	3.1435	2.88461	0.169724	-2.55874	3.29892e-15	5.96057e-13	down	yes
ENSG00000112992	NNT	23530	ENST00000657172;ENST00000657973;ENST00000512422;ENST00000671668;ENST00000656666;ENST00000670904;ENST00000264663;ENST00000654931;ENST00000658729;ENST00000660676;ENST00000503651;ENST00000513390;ENST00000505678;ENST00000654405;ENST00000669601;ENST00000506893;ENST00000344920;ENST00000660752;ENST00000653251;ENST00000503059	GO:0000166(nucleotide binding);GO:0001933(negative regulation of protein phosphorylation);GO:0003957(NAD(P)+ transhydrogenase (B-specific) activity);GO:0005739(mitochondrion);GO:0005743(mitochondrial inner membrane);GO:0005746(mitochondrial respirasome);GO:0006099(tricarboxylic acid cycle);GO:0006740(NADPH regeneration);GO:0008746(NAD(P)+ transhydrogenase activity);GO:0010918(positive regulation …	00760(Nicotinate and nicotinamide metabolism);00760(Nicotinate and nicotinamide metabolism)	K00323	7.1.1.1;EC:1.6.1.2	nicotinamide nucleotide transhydrogenase [Source:HGNC Symbol;Acc:HGNC:7863]	protein_coding;nonsense_mediated_decay;processed_transcript;retained_intron	NA	R_HSA_1428517(The_citric_acid_(TCA)_cycle_and_respiratory_electron_transport);R_HSA_71406(Pyruvate_metabolism_and_Citric_Acid_(TCA)_cycle);R_HSA_71403(Citric_acid_cycle_(TCA_cycle));R_HSA_1430728(Metabolism)	3.94669	5.33726	4.98763	11.4945	9.66004	9.88702	0.459757	-1.12106	3.4447e-15	6.18756e-13	down	yes
ENSG00000175592	FOSL1	8061	ENST00000312562;ENST00000448083;ENST00000531493;ENST00000532401;ENST00000534222	GO:0000790(nuclear chromatin);GO:0000977(RNA polymerase II regulatory region sequence-specific DNA binding);GO:0000978(RNA polymerase II cis-regulatory region sequence-specific DNA binding);GO:0000981(DNA-binding transcription factor activity, RNA polymerase II-specific);GO:0001228(DNA-binding transcription activator activity, RNA polymerase II-specific);GO:0001701(in utero embryonic development)…	04310(Wnt signaling pathway);04380(Osteoclast differentiation);04657(IL-17 signaling pathway);05166(Human T-cell leukemia virus 1 infection);05166(Human T-cell leukemia virus 1 infection)	K04502	NA	FOS like 1, AP-1 transcription factor subunit [Source:HGNC Symbol;Acc:HGNC:13718]	protein_coding	DOID:1324(lung_cancer);DOID:0050687(cell_type_cancer);DOID:4(disease);DOID:3905(lung_carcinoma);DOID:162(cancer);DOID:1909(melanoma);DOID:3908(non_small_cell_lung_carcinoma);DOID:14566(disease_of_cellular_proliferation);DOID:0050686(organ_system_cancer);DOID:0050615(respiratory_system_cancer)	R_HSA_166520(Signaling_by_NTRKs);R_HSA_9031628(NGF_stimulated_transcription);R_HSA_198725(Nuclear_Events_(kinase_and_transcription_factor_activation));R_HSA_162582(Signal_Transduction);R_HSA_187037(Signaling_by_NTRK1_(TRKA));R_HSA_9006934(Signaling_by_Receptor_Tyrosine_Kinases)	148.165	139.275	131.99	257.104	271.02	258.433	0.533248	-0.90712	3.8023e-15	6.7902e-13	down	no
ENSG00000277443	MARCKS	4082	ENST00000612661	GO:0003779(actin binding);GO:0005080(protein kinase C binding);GO:0005516(calmodulin binding);GO:0005737(cytoplasm);GO:0005813(centrosome);GO:0005856(cytoskeleton);GO:0005886(plasma membrane);GO:0005925(focal adhesion);GO:0005938(cell cortex);GO:0015629(actin cytoskeleton);GO:0016020(membrane);GO:0032432(actin filament bundle);GO:0042585(germinal vesicle);GO:0042802(identical protein binding);GO:…	04666(Fc gamma R-mediated phagocytosis);05206(MicroRNAs in cancer)	K12561	NA	myristoylated alanine rich protein kinase C substrate [Source:HGNC Symbol;Acc:HGNC:6759]	protein_coding	DOID:4(disease);DOID:162(cancer);DOID:14566(disease_of_cellular_proliferation)	R_HSA_163685(Integration_of_energy_metabolism);R_HSA_422356(Regulation_of_insulin_secretion);R_HSA_1430728(Metabolism);R_HSA_399997(Acetylcholine_regulates_insulin_secretion)	15.0143	12.7333	12.9425	32.2845	28.8207	27.367	0.45992	-1.12055	4.1914e-15	7.4418e-13	down	yes
ENSG00000236778	INTS6-AS1	100507398	ENST00000601034;ENST00000594604;ENST00000670302;ENST00000594358;ENST00000598905;ENST00000610618;ENST00000595997;ENST00000657609;ENST00000596180;ENST00000594488;ENST00000596050;ENST00000602089;ENST00000593709;ENST00000598864;ENST00000594959	NA	NA	NA	NA	INTS6 antisense RNA 1 [Source:HGNC Symbol;Acc:HGNC:42691]	lncRNA	NA	NA	0.281994	0.33905	0.502641	0.033219	0.0689458	0.0425182	7.76653	2.95727	4.6518e-15	8.21177e-13	up	yes
ENSG00000181458	TMEM45A	55076	ENST00000403410;ENST00000323523;ENST00000449609;ENST00000485260;ENST00000488904;ENST00000489060	GO:0005515(protein binding);GO:0016020(membrane);GO:0016021(integral component of membrane);GO:0016021(integral component of membrane)	NA	NA	NA	transmembrane protein 45A [Source:HGNC Symbol;Acc:HGNC:25480]	protein_coding;processed_transcript;retained_intron	NA	NA	8.71639	4.22131	3.93089	1.08096	1.27146	1.26137	4.66785	2.22276	4.76756e-15	8.36803e-13	up	yes
ENSG00000075643	MOCOS	55034	ENST00000261326;ENST00000588132	GO:0003824(catalytic activity);GO:0005515(protein binding);GO:0005575(cellular_component);GO:0005829(cytosol);GO:0006777(Mo-molybdopterin cofactor biosynthetic process);GO:0008265(Mo-molybdopterin cofactor sulfurase activity);GO:0016740(transferase activity);GO:0016829(lyase activity);GO:0030151(molybdenum ion binding);GO:0030170(pyridoxal phosphate binding);GO:0032324(molybdopterin cofactor bios…	00790(Folate biosynthesis);00790(Folate biosynthesis)	K15631	EC:2.8.1.9	molybdenum cofactor sulfurase [Source:HGNC Symbol;Acc:HGNC:18234]	protein_coding;processed_transcript	NA	R_HSA_196854(Metabolism_of_vitamins_and_cofactors);R_HSA_196849(Metabolism_of_water_soluble_vitamins_and_cofactors);R_HSA_947581(Molybdenum_cofactor_biosynthesis);R_HSA_1430728(Metabolism)	4.45006	5.14974	5.81475	9.87998	12.6992	14.8612	0.411709	-1.2803	5.27776e-15	9.21088e-13	down	yes
ENSG00000101846	STS	412	ENST00000674429;ENST00000660000;ENST00000666110;ENST00000664306;ENST00000658154	GO:0003824(catalytic activity);GO:0004065(arylsulfatase activity);GO:0004773(steryl-sulfatase activity);GO:0005764(lysosome);GO:0005768(endosome);GO:0005783(endoplasmic reticulum);GO:0005788(endoplasmic reticulum lumen);GO:0005789(endoplasmic reticulum membrane);GO:0005794(Golgi apparatus);GO:0005886(plasma membrane);GO:0006629(lipid metabolic process);GO:0006687(glycosphingolipid metabolic proce…	00140(Steroid hormone biosynthesis);00140(Steroid hormone biosynthesis)	NA	NA	steroid sulfatase [Source:HGNC Symbol;Acc:HGNC:11425]	protein_coding;nonsense_mediated_decay;processed_transcript	DOID:0060037(developmental_disorder_of_mental_health);DOID:2871(endometrial_carcinoma);DOID:540(strabismus);DOID:1612(breast_cancer);DOID:3620(central_nervous_system_cancer);DOID:630(genetic_disease);DOID:225(syndrome);DOID:0050687(cell_type_cancer);DOID:0060040(pervasive_developmental_disorder);DOID:4(disease);DOID:3069(astrocytoma);DOID:0050177(monogenic_disease);DOID:1319(brain_cancer);DOID:30…	R_HSA_597592(Post_translational_protein_modification);R_HSA_428157(Sphingolipid_metabolism);R_HSA_392499(Metabolism_of_proteins);R_HSA_1663150(The_activation_of_arylsulfatases);R_HSA_556833(Metabolism_of_lipids);R_HSA_1660662(Glycosphingolipid_metabolism);R_HSA_163841(Gamma_carboxylation,_hypusine_formation_and_arylsulfatase_activation);R_HSA_1430728(Metabolism)	2.70687	2.83746	3.19624	7.87612	6.13869	6.04582	0.435707	-1.19857	5.58004e-15	9.68342e-13	down	yes
ENSG00000189060	H1-0	3005	ENST00000340857	GO:0000122(negative regulation of transcription by RNA polymerase II);GO:0000786(nucleosome);GO:0000790(nuclear chromatin);GO:0003677(DNA binding);GO:0003680(AT DNA binding);GO:0003690(double-stranded DNA binding);GO:0003723(RNA binding);GO:0005515(protein binding);GO:0005634(nucleus);GO:0005654(nucleoplasm);GO:0005694(chromosome);GO:0005719(nuclear euchromatin);GO:0005794(Golgi apparatus);GO:000…	NA	K11275	NA	H1.0 linker histone [Source:HGNC Symbol;Acc:HGNC:4714]	protein_coding	NA	R_HSA_2262752(Cellular_responses_to_stress);R_HSA_8953897(Cellular_responses_to_external_stimuli);R_HSA_2559583(Cellular_Senescence);R_HSA_140342(Apoptosis_induced_DNA_fragmentation);R_HSA_109581(Apoptosis);R_HSA_2559586(DNA_Damage/Telomere_Stress_Induced_Senescence);R_HSA_5357801(Programmed_Cell_Death);R_HSA_75153(Apoptotic_execution_phase);R_HSA_2559584(Formation_of_Senescence_Associated_Hetero…	62.5213	49.0732	48.8304	112.951	120.394	116.482	0.458583	-1.12475	6.15861e-15	1.06274e-12	down	yes
ENSG00000122711	SPINK4	27290	ENST00000379721	GO:0004867(serine-type endopeptidase inhibitor activity);GO:0005515(protein binding);GO:0005576(extracellular region);GO:0010466(negative regulation of peptidase activity);GO:0010951(negative regulation of endopeptidase activity);GO:0030414(peptidase inhibitor activity);GO:0042493(response to drug)	NA	NA	NA	serine peptidase inhibitor Kazal type 4 [Source:HGNC Symbol;Acc:HGNC:16646]	protein_coding	NA	NA	24.3414	12.6829	8.33551	1.57942	2.37954	1.8217	7.84681	2.97211	6.44686e-15	1.10627e-12	up	yes
ENSG00000130066	SAT1	6303,10861,81539	ENST00000379270;ENST00000379253;ENST00000474223;ENST00000489394;ENST00000487713;ENST00000462639;ENST00000379251;ENST00000379254	GO:0001525(angiogenesis);GO:0004145(diamine N-acetyltransferase activity);GO:0005515(protein binding);GO:0005622(intracellular);GO:0005737(cytoplasm);GO:0005829(cytosol);GO:0006595(polyamine metabolic process);GO:0006596(polyamine biosynthetic process);GO:0006598(polyamine catabolic process);GO:0008080(N-acetyltransferase activity);GO:0009447(putrescine catabolic process);GO:0016740(transferase a…	00330(Arginine and proline metabolism);04216(Ferroptosis);04216(Ferroptosis)	NA	NA	spermidine/spermine N1-acetyltransferase 1 [Source:HGNC Symbol;Acc:HGNC:10540]	protein_coding;processed_transcript	DOID:934(viral_infectious_disease);DOID:1612(breast_cancer);DOID:1324(lung_cancer);DOID:936(brain_disease);DOID:161(keratosis);DOID:0050117(disease_by_infectious_agent);DOID:4(disease);DOID:5419(schizophrenia);DOID:9584(Venezuelan_equine_encephalitis);DOID:9256(colorectal_cancer);DOID:5672(large_intestine_cancer);DOID:16(integumentary_system_disease);DOID:3905(lung_carcinoma);DOID:162(cancer);DOI…	R_HSA_71291(Metabolism_of_amino_acids_and_derivatives);R_HSA_351202(Metabolism_of_polyamines);R_HSA_351200(Interconversion_of_polyamines);R_HSA_1430728(Metabolism)	40.2384	30.7133	27.4874	11.9999	11.0401	13.5622	2.68943	1.4273	6.72451e-15	1.1475e-12	up	yes
ENSG00000079482	OPHN1	4983	ENST00000355520;ENST00000484842;ENST00000467444;ENST00000486068;ENST00000491714	GO:0003779(actin binding);GO:0005096(GTPase activator activity);GO:0005543(phospholipid binding);GO:0005737(cytoplasm);GO:0005829(cytosol);GO:0006897(endocytosis);GO:0006930(substrate-dependent cell migration, cell extension);GO:0007165(signal transduction);GO:0007399(nervous system development);GO:0007411(axon guidance);GO:0015629(actin cytoskeleton);GO:0021707(cerebellar granule cell differenti…	NA	K20650	NA	oligophrenin 1 [Source:HGNC Symbol;Acc:HGNC:8148]	protein_coding;processed_transcript	DOID:0060037(developmental_disorder_of_mental_health);DOID:4(disease);DOID:1059(intellectual_disability);DOID:150(disease_of_mental_health);DOID:0060038(specific_developmental_disorder)	R_HSA_194315(Signaling_by_Rho_GTPases);R_HSA_9012999(RHO_GTPase_cycle);R_HSA_9013106(RHOC_GTPase_cycle);R_HSA_9013149(RAC1_GTPase_cycle);R_HSA_9716542(Signaling_by_Rho_GTPases,_Miro_GTPases_and_RHOBTB3);R_HSA_9013148(CDC42_GTPase_cycle);R_HSA_9013423(RAC3_GTPase_cycle);R_HSA_9013408(RHOG_GTPase_cycle);R_HSA_9013409(RHOJ_GTPase_cycle);R_HSA_162582(Signal_Transduction);R_HSA_9013026(RHOB_GTPase_cyc…	2.29547	3.05586	3.15515	5.59694	7.33326	7.49745	0.41642	-1.26389	9.41974e-15	1.59855e-12	down	yes
ENSG00000182240	BACE2	25825	ENST00000330333;ENST00000470864;ENST00000491838;ENST00000328735;ENST00000465326;ENST00000487994;ENST00000475618;ENST00000347667;ENST00000463674;ENST00000466122	GO:0004190(aspartic-type endopeptidase activity);GO:0005515(protein binding);GO:0005737(cytoplasm);GO:0005768(endosome);GO:0005783(endoplasmic reticulum);GO:0005794(Golgi apparatus);GO:0005802(trans-Golgi network);GO:0005886(plasma membrane);GO:0006508(proteolysis);GO:0006509(membrane protein ectodomain proteolysis);GO:0008233(peptidase activity);GO:0016020(membrane);GO:0016021(integral component…	05010(Alzheimer disease);05010(Alzheimer disease)	K07747	EC:3.4.23.45	beta-secretase 2 [Source:HGNC Symbol;Acc:HGNC:934]	protein_coding;processed_transcript;retained_intron	DOID:1307(dementia);DOID:17(musculoskeletal_system_disease);DOID:225(syndrome);DOID:4(disease);DOID:1289(neurodegenerative_disease);DOID:423(myopathy);DOID:162(cancer);DOID:10652(Alzheimer's_disease);DOID:680(tauopathy);DOID:863(nervous_system_disease);DOID:14566(disease_of_cellular_proliferation);DOID:633(myositis);DOID:66(muscle_tissue_disease);DOID:331(central_nervous_system_disease);DOID:1561…	NA	4.61072	5.3909	5.15057	8.84094	9.674	9.62903	0.538381	-0.8933	1.04399e-14	1.76193e-12	down	no
ENSG00000167930	FAM234A	83986	ENST00000600536;ENST00000399932;ENST00000301679;ENST00000424016;ENST00000449945;ENST00000453430;ENST00000419173;ENST00000666018;ENST00000426695;ENST00000447499;ENST00000468354;ENST00000301678;ENST00000417499;ENST00000496874;ENST00000420046;ENST00000421000	GO:0003674(molecular_function);GO:0008150(biological_process);GO:0009986(cell surface);GO:0016020(membrane);GO:0016021(integral component of membrane);GO:0070062(extracellular exosome);GO:0070062(extracellular exosome)	NA	K17258	NA	family with sequence similarity 234 member A [Source:HGNC Symbol;Acc:HGNC:14163]	nonsense_mediated_decay;protein_coding;retained_intron	NA	NA	18.2724	17.3812	16.8176	8.94055	8.15019	7.93184	2.09695	1.06829	1.0612e-14	1.78119e-12	up	yes
ENSG00000173727	AP000769		ENST00000309775;ENST00000637877;ENST00000619960;ENST00000637245	NA	NA	NA	NA	Finkel-Biskis-Reilly murine sarcoma virus (FBR-MuSV) ubiquitously expressed (FAU) pseudogene	processed_transcript;transcribed_unprocessed_pseudogene	NA	NA	9.14082	7.44695	6.79625	2.38866	1.28523	1.91853	4.18138	2.06398	1.15839e-14	1.93376e-12	up	yes
ENSG00000103966	EHD4	30844	ENST00000220325;ENST00000569223	GO:0000166(nucleotide binding);GO:0003676(nucleic acid binding);GO:0005509(calcium ion binding);GO:0005515(protein binding);GO:0005524(ATP binding);GO:0005525(GTP binding);GO:0005634(nucleus);GO:0005768(endosome);GO:0005769(early endosome);GO:0005783(endoplasmic reticulum);GO:0005886(plasma membrane);GO:0006897(endocytosis);GO:0006907(pinocytosis);GO:0010008(endosome membrane);GO:0016020(membrane…	04144(Endocytosis);04144(Endocytosis)	K12477	NA	EH domain containing 4 [Source:HGNC Symbol;Acc:HGNC:3245]	protein_coding;retained_intron	NA	NA	7.74638	9.24535	9.16825	16.5158	17.2401	15.8306	0.527563	-0.922586	1.21425e-14	2.01605e-12	down	no
ENSG00000153956	CACNA2D1	781	ENST00000356860;ENST00000356253;ENST00000486539;ENST00000466806;ENST00000492734;ENST00000469297;ENST00000475237	GO:0005244(voltage-gated ion channel activity);GO:0005245(voltage-gated calcium channel activity);GO:0005262(calcium channel activity);GO:0005886(plasma membrane);GO:0005891(voltage-gated calcium channel complex);GO:0006811(ion transport);GO:0006816(calcium ion transport);GO:0016020(membrane);GO:0016021(integral component of membrane);GO:0016529(sarcoplasmic reticulum);GO:0030315(T-tubule);GO:003…	04010(MAPK signaling pathway);04260(Cardiac muscle contraction);04261(Adrenergic signaling in cardiomyocytes);04921(Oxytocin signaling pathway);05410(Hypertrophic cardiomyopathy (HCM));05412(Arrhythmogenic right ventricular cardiomyopathy (ARVC));05414(Dilated cardiomyopathy (DCM));05414(Dilated cardiomyopathy (DCM))	NA	NA	calcium voltage-gated channel auxiliary subunit alpha2delta 1 [Source:HGNC Symbol;Acc:HGNC:1399]	protein_coding;retained_intron	DOID:225(syndrome);DOID:4(disease)	NA	0.214647	0.222293	0.280862	0.683196	1.22787	1.31271	0.22266	-2.16709	1.25587e-14	2.07394e-12	down	yes
ENSG00000075624	ACTB	60,728378	ENST00000473257;ENST00000646664;ENST00000462494;ENST00000646584;ENST00000642480;ENST00000480301;ENST00000493945;ENST00000676397;ENST00000432588;ENST00000477812;ENST00000645576;ENST00000417101;ENST00000464611	GO:0000079(regulation of cyclin-dependent protein serine/threonine kinase activity);GO:0000166(nucleotide binding);GO:0000790(nuclear chromatin);GO:0000978(RNA polymerase II cis-regulatory region sequence-specific DNA binding);GO:0001738(morphogenesis of a polarized epithelium);GO:0001895(retina homeostasis);GO:0005200(structural constituent of cytoskeleton);GO:0005515(protein binding);GO:0005524…	04015(Rap1 signaling pathway);04145(Phagosome);04210(Apoptosis);04390(Hippo signaling pathway);04510(Focal adhesion);04520(Adherens junction);04530(Tight junction);04611(Platelet activation);04670(Leukocyte transendothelial migration);04714(Thermogenesis);04810(Regulation of actin cytoskeleton);04919(Thyroid hormone signaling pathway);04921(Oxytocin signaling pathway);04971(Gastric acid secretion…	NA	NA	actin beta [Source:HGNC Symbol;Acc:HGNC:132]	protein_coding;retained_intron;processed_transcript	DOID:936(brain_disease);DOID:4(disease);DOID:5419(schizophrenia);DOID:162(cancer);DOID:2468(psychotic_disorder);DOID:863(nervous_system_disease);DOID:14566(disease_of_cellular_proliferation);DOID:480(movement_disease);DOID:543(dystonia);DOID:331(central_nervous_system_disease);DOID:1561(cognitive_disorder);DOID:150(disease_of_mental_health);DOID:7(disease_of_anatomical_entity)	R_HSA_157858(Gap_junction_trafficking_and_regulation);R_HSA_194315(Signaling_by_Rho_GTPases);R_HSA_5696399(Global_Genome_Nucleotide_Excision_Repair_(GG_NER));R_HSA_5696398(Nucleotide_Excision_Repair);R_HSA_9012999(RHO_GTPase_cycle);R_HSA_9664407(Parasite_infection);R_HSA_73894(DNA_Repair);R_HSA_597592(Post_translational_protein_modification);R_HSA_5683057(MAPK_family_signaling_cascades);R_HSA_194…	419.411	410.877	405.87	790.992	780.603	706.615	0.542601	-0.882038	1.34667e-14	2.212e-12	down	no
ENSG00000106617	PRKAG2	51422	ENST00000418337;ENST00000651188;ENST00000652136;ENST00000650664;ENST00000485183;ENST00000650948;ENST00000492843;ENST00000651764;ENST00000652572;ENST00000651290;ENST00000651836;ENST00000483775;ENST00000474383;ENST00000476632;ENST00000652321;ENST00000461529;ENST00000491938;ENST00000488258;ENST00000487375;ENST00000650851;ENST00000479461;ENST00000481434;ENST00000287878;ENST00000652714;ENST00000651954…	GO:0000166(nucleotide binding);GO:0004679(AMP-activated protein kinase activity);GO:0004862(cAMP-dependent protein kinase inhibitor activity);GO:0005524(ATP binding);GO:0005615(extracellular space);GO:0005634(nucleus);GO:0005654(nucleoplasm);GO:0005737(cytoplasm);GO:0005829(cytosol);GO:0005977(glycogen metabolic process);GO:0006110(regulation of glycolytic process);GO:0006468(protein phosphorylat…	04068(FoxO signaling pathway);04152(AMPK signaling pathway);04211(Longevity regulating pathway);04213(Longevity regulating pathway - multiple species);04371(Apelin signaling pathway);04530(Tight junction);04710(Circadian rhythm);04714(Thermogenesis);04910(Insulin signaling pathway);04920(Adipocytokine signaling pathway);04921(Oxytocin signaling pathway);04922(Glucagon signaling pathway);04931(Ins…	K07200	NA	protein kinase AMP-activated non-catalytic subunit gamma 2 [Source:HGNC Symbol;Acc:HGNC:9386]	protein_coding;nonsense_mediated_decay;retained_intron;processed_transcript	DOID:17(musculoskeletal_system_disease);DOID:225(syndrome);DOID:4(disease);DOID:0050700(cardiomyopathy);DOID:114(heart_disease);DOID:0060036(intrinsic_cardiomyopathy);DOID:423(myopathy);DOID:1287(cardiovascular_system_disease);DOID:11984(hypertrophic_cardiomyopathy);DOID:66(muscle_tissue_disease);DOID:384(Wolff_Parkinson_White_syndrome);DOID:10273(heart_conduction_disease);DOID:0080000(muscular_d…	R_HSA_212436(Generic_Transcription_Pathway);R_HSA_165159(MTOR_signalling);R_HSA_163685(Integration_of_energy_metabolism);R_HSA_9613354(Lipophagy);R_HSA_5653656(Vesicle_mediated_transport);R_HSA_199991(Membrane_Trafficking);R_HSA_1592230(Mitochondrial_biogenesis);R_HSA_112314(Neurotransmitter_receptors_and_postsynaptic_signal_transmission);R_HSA_380972(Energy_dependent_regulation_of_mTOR_by_LKB1_A…	1.64932	1.93405	1.71642	3.31953	3.3334	3.44761	0.524704	-0.930424	1.72807e-14	2.82338e-12	down	no
ENSG00000169247	SH3TC2	79628	ENST00000512049;ENST00000504690;ENST00000513604;ENST00000503071;ENST00000675793;ENST00000504517;ENST00000515425;ENST00000502274;ENST00000674983;ENST00000510779;ENST00000511307;ENST00000674655;ENST00000643113;ENST00000676367;ENST00000676056;ENST00000504091	GO:0005515(protein binding);GO:0005886(plasma membrane);GO:0022011(myelination in peripheral nervous system);GO:0031410(cytoplasmic vesicle);GO:0032287(peripheral nervous system myelin maintenance);GO:0033157(regulation of intracellular protein transport);GO:1901184(regulation of ERBB signaling pathway);GO:1901184(regulation of ERBB signaling pathway)	NA	NA	NA	SH3 domain and tetratricopeptide repeats 2 [Source:HGNC Symbol;Acc:HGNC:29427]	protein_coding;nonsense_mediated_decay;processed_transcript;retained_intron	DOID:574(peripheral_nervous_system_disease);DOID:4(disease);DOID:440(neuromuscular_disease);DOID:863(nervous_system_disease);DOID:10595(Charcot_Marie_Tooth_disease);DOID:870(neuropathy);DOID:7(disease_of_anatomical_entity)	NA	0.301308	0.440145	0.386342	0.931932	0.857604	0.854862	0.426485	-1.22943	1.77366e-14	2.88253e-12	down	yes
ENSG00000196220	SRGAP3	9901,23380	ENST00000490889;ENST00000383836;ENST00000491467;ENST00000520860	GO:0005096(GTPase activator activity);GO:0005515(protein binding);GO:0005737(cytoplasm);GO:0005829(cytosol);GO:0007165(signal transduction);GO:0030336(negative regulation of cell migration);GO:0043547(positive regulation of GTPase activity);GO:0048365(Rac GTPase binding);GO:0051056(regulation of small GTPase mediated signal transduction);GO:0051056(regulation of small GTPase mediated signal trans…	04360(Axon guidance);04360(Axon guidance)	K07526	NA	SLIT-ROBO Rho GTPase activating protein 3 [Source:HGNC Symbol;Acc:HGNC:19744]	processed_transcript;protein_coding;retained_intron	DOID:0060037(developmental_disorder_of_mental_health);DOID:4(disease);DOID:1059(intellectual_disability);DOID:150(disease_of_mental_health);DOID:0060038(specific_developmental_disorder)	R_HSA_194315(Signaling_by_Rho_GTPases);R_HSA_9012999(RHO_GTPase_cycle);R_HSA_9013149(RAC1_GTPase_cycle);R_HSA_9716542(Signaling_by_Rho_GTPases,_Miro_GTPases_and_RHOBTB3);R_HSA_9013148(CDC42_GTPase_cycle);R_HSA_428543(Inactivation_of_CDC42_and_RAC1);R_HSA_1266738(Developmental_Biology);R_HSA_162582(Signal_Transduction);R_HSA_376176(Signaling_by_ROBO_receptors);R_HSA_9675108(Nervous_system_developm…	0.170657	0.0961819	0.153539	0.00140509	0.00670781	0.0107005	22.3446	4.48186	2.09973e-14	3.3945e-12	up	yes
ENSG00000183778	B3GALT5	10317	ENST00000380620;ENST00000343118;ENST00000380618	GO:0000139(Golgi membrane);GO:0005515(protein binding);GO:0005783(endoplasmic reticulum);GO:0005794(Golgi apparatus);GO:0006486(protein glycosylation);GO:0008375(acetylglucosaminyltransferase activity);GO:0008376(acetylgalactosaminyltransferase activity);GO:0008499(UDP-galactose:beta-N-acetylglucosamine beta-1,3-galactosyltransferase activity);GO:0008532(N-acetyllactosaminide beta-1,3-N-acetylglu…	00601(Glycosphingolipid biosynthesis - lacto and neolacto series);00603(Glycosphingolipid biosynthesis - globo and isoglobo series);00603(Glycosphingolipid biosynthesis - globo and isoglobo series)	K03877	EC:2.4.1.-	beta-1,3-galactosyltransferase 5 [Source:HGNC Symbol;Acc:HGNC:920]	protein_coding	DOID:4(disease);DOID:162(cancer);DOID:14566(disease_of_cellular_proliferation)	R_HSA_9037629(Lewis_blood_group_biosynthesis);R_HSA_71387(Metabolism_of_carbohydrates);R_HSA_9033658(Blood_group_systems_biosynthesis);R_HSA_1430728(Metabolism)	0.0592949	0.201438	0.198844	0.720597	1.1166	1.00305	0.161809	-2.62764	2.11406e-14	3.39977e-12	down	yes
ENSG00000105696	TMEM59L	25789	ENST00000598660;ENST00000600490	GO:0000139(Golgi membrane);GO:0005794(Golgi apparatus);GO:0016020(membrane);GO:0016021(integral component of membrane);GO:0016021(integral component of membrane)	NA	NA	NA	transmembrane protein 59 like [Source:HGNC Symbol;Acc:HGNC:13237]	retained_intron;protein_coding	NA	NA	1.70544	0.957304	0.685115	0	0	0	11159.5	13.446	2.21173e-14	3.53831e-12	up	yes
ENSG00000090263	MRPS33	51650	ENST00000324787;ENST00000467334;ENST00000393008;ENST00000469351;ENST00000496641;ENST00000472343;ENST00000485202;ENST00000484502;ENST00000496958	GO:0003735(structural constituent of ribosome);GO:0005739(mitochondrion);GO:0005743(mitochondrial inner membrane);GO:0005763(mitochondrial small ribosomal subunit);GO:0005840(ribosome);GO:0006412(translation);GO:0070125(mitochondrial translational elongation);GO:0070126(mitochondrial translational termination);GO:0070126(mitochondrial translational termination)	NA	K17411	NA	mitochondrial ribosomal protein S33 [Source:HGNC Symbol;Acc:HGNC:16634]	protein_coding;retained_intron;processed_transcript	NA	R_HSA_5389840(Mitochondrial_translation_elongation);R_HSA_5368286(Mitochondrial_translation_initiation);R_HSA_5419276(Mitochondrial_translation_termination);R_HSA_72766(Translation);R_HSA_392499(Metabolism_of_proteins);R_HSA_5368287(Mitochondrial_translation)	12.8919	11.3333	10.922	5.44441	4.84583	5.50438	2.22527	1.15398	3.05921e-14	4.86874e-12	up	yes
ENSG00000169607	CKAP2L	150468	ENST00000302450;ENST00000474331;ENST00000435431;ENST00000461876;ENST00000481732	GO:0000922(spindle pole);GO:0005737(cytoplasm);GO:0005813(centrosome);GO:0005829(cytosol);GO:0005856(cytoskeleton);GO:0072686(mitotic spindle);GO:0072686(mitotic spindle)	NA	K16769	NA	cytoskeleton associated protein 2 like [Source:HGNC Symbol;Acc:HGNC:26877]	protein_coding;retained_intron;nonsense_mediated_decay;processed_transcript	NA	NA	11.5581	14.8248	14.2833	26.6917	24.2339	28.2229	0.513797	-0.960729	3.1115e-14	4.92644e-12	down	no
ENSG00000175591	P2RY2	5029	ENST00000393597;ENST00000393596;ENST00000311131	GO:0004930(G protein-coupled receptor activity);GO:0005886(plasma membrane);GO:0005887(integral component of plasma membrane);GO:0006873(cellular ion homeostasis);GO:0007165(signal transduction);GO:0007186(G protein-coupled receptor signaling pathway);GO:0007200(phospholipase C-activating G protein-coupled receptor signaling pathway);GO:0016020(membrane);GO:0016021(integral component of membrane)…	04080(Neuroactive ligand-receptor interaction);04750(Inflammatory mediator regulation of TRP channels);04750(Inflammatory mediator regulation of TRP channels)	K04269	NA	purinergic receptor P2Y2 [Source:HGNC Symbol;Acc:HGNC:8541]	protein_coding	DOID:1307(dementia);DOID:1324(lung_cancer);DOID:225(syndrome);DOID:0050687(cell_type_cancer);DOID:3526(cerebral_infarction);DOID:4(disease);DOID:3069(astrocytoma);DOID:0050828(artery_disease);DOID:10825(essential_hypertension);DOID:1289(neurodegenerative_disease);DOID:1781(thyroid_cancer);DOID:2349(arteriosclerosis);DOID:5844(myocardial_infarction);DOID:4194(glucose_metabolism_disease);DOID:3454(…	R_HSA_373076(Class_A/1_(Rhodopsin_like_receptors));R_HSA_500792(GPCR_ligand_binding);R_HSA_5683826(Surfactant_metabolism);R_HSA_162582(Signal_Transduction);R_HSA_392499(Metabolism_of_proteins);R_HSA_416476(G_alpha_(q)_signalling_events);R_HSA_388396(GPCR_downstream_signalling);R_HSA_418038(Nucleotide_like_(purinergic)_receptors);R_HSA_372790(Signaling_by_GPCR);R_HSA_417957(P2Y_receptors)	1.34577	1.97966	2.0349	4.71833	4.41203	4.12497	0.40439	-1.30618	3.1491e-14	4.9604e-12	down	yes
ENSG00000140044	JDP2	122953	ENST00000437176;ENST00000435893;ENST00000419727;ENST00000267569;ENST00000559773;ENST00000651602;ENST00000559060;ENST00000558068	GO:0000122(negative regulation of transcription by RNA polymerase II);GO:0000790(nuclear chromatin);GO:0000978(RNA polymerase II cis-regulatory region sequence-specific DNA binding);GO:0000981(DNA-binding transcription factor activity, RNA polymerase II-specific);GO:0001227(DNA-binding transcription repressor activity, RNA polymerase II-specific);GO:0003677(DNA binding);GO:0003682(chromatin bindi…	NA	K09033	NA	Jun dimerization protein 2 [Source:HGNC Symbol;Acc:HGNC:17546]	protein_coding;processed_transcript	NA	NA	0.566765	0.702055	0.75945	1.60374	3.06629	3.0738	0.261921	-1.9328	3.55959e-14	5.57839e-12	down	yes
ENSG00000261371	PECAM1	5175	ENST00000563924;ENST00000561739;ENST00000569530;ENST00000569967;ENST00000563523;ENST00000564866	GO:0001525(angiogenesis);GO:0001886(endothelial cell morphogenesis);GO:0001934(positive regulation of protein phosphorylation);GO:0002576(platelet degranulation);GO:0004888(transmembrane signaling receptor activity);GO:0005515(protein binding);GO:0005615(extracellular space);GO:0005737(cytoplasm);GO:0005886(plasma membrane);GO:0005887(integral component of plasma membrane);GO:0005911(cell-cell ju…	04514(Cell adhesion molecules (CAMs));04670(Leukocyte transendothelial migration);05144(Malaria);05418(Fluid shear stress and atherosclerosis);05418(Fluid shear stress and atherosclerosis)	NA	NA	platelet and endothelial cell adhesion molecule 1 [Source:HGNC Symbol;Acc:HGNC:8823]	protein_coding;processed_transcript	DOID:18(urinary_system_disease);DOID:0060037(developmental_disorder_of_mental_health);DOID:3996(urinary_system_cancer);DOID:3405(histiocytosis);DOID:0060040(pervasive_developmental_disorder);DOID:0050117(disease_by_infectious_agent);DOID:4(disease);DOID:75(lymphatic_system_disease);DOID:0050828(artery_disease);DOID:77(gastrointestinal_system_disease);DOID:2349(arteriosclerosis);DOID:5844(myocardi…	R_HSA_418346(Platelet_homeostasis);R_HSA_1474244(Extracellular_matrix_organization);R_HSA_76005(Response_to_elevated_platelet_cytosolic_Ca2+);R_HSA_432142(Platelet_sensitization_by_LDL);R_HSA_168249(Innate_Immune_System);R_HSA_76002(Platelet_activation,_signaling_and_aggregation);R_HSA_202733(Cell_surface_interactions_at_the_vascular_wall);R_HSA_168256(Immune_System);R_HSA_210990(PECAM1_interacti…	1.85187	1.77787	1.39309	0.554077	0.495838	0.399041	3.46652	1.79349	3.83093e-14	5.97315e-12	up	yes
ENSG00000204604	ZNF468	90333,388561	ENST00000595646;ENST00000243639;ENST00000601980;ENST00000602144;ENST00000601847;ENST00000597924	GO:0003676(nucleic acid binding);GO:0003677(DNA binding);GO:0005634(nucleus);GO:0006355(regulation of transcription, DNA-templated);GO:0046872(metal ion binding);GO:0046872(metal ion binding)	05168(Herpes simplex virus 1 infection);05168(Herpes simplex virus 1 infection)	K09228	NA	zinc finger protein 468 [Source:HGNC Symbol;Acc:HGNC:33105]	protein_coding;nonsense_mediated_decay	NA	R_HSA_212436(Generic_Transcription_Pathway);R_HSA_74160(Gene_expression_(Transcription));R_HSA_73857(RNA_Polymerase_II_Transcription)	9.0041	10.0388	9.05976	3.9709	3.78292	4.92993	2.21564	1.14773	3.90901e-14	6.06409e-12	up	yes
ENSG00000262074	SNORD3B-2	780852	ENST00000571722	NA	NA	NA	NA	small nucleolar RNA, C/D box 3B-2 [Source:HGNC Symbol;Acc:HGNC:33190]	snoRNA	NA	NA	8.65294	3.19635	4.02815	0.447195	0.461239	0.275562	13.41	3.74524	4.00416e-14	6.1805e-12	up	yes
ENSG00000135114	OASL	8638	ENST00000257570;ENST00000339275;ENST00000620239;ENST00000543677	GO:0001730(2'-5'-oligoadenylate synthetase activity);GO:0002376(immune system process);GO:0003677(DNA binding);GO:0003723(RNA binding);GO:0003725(double-stranded RNA binding);GO:0005515(protein binding);GO:0005524(ATP binding);GO:0005634(nucleus);GO:0005654(nucleoplasm);GO:0005730(nucleolus);GO:0005737(cytoplasm);GO:0005829(cytosol);GO:0006955(immune response);GO:0009615(response to virus);GO:001…	05165(Human papillomavirus infection);05165(Human papillomavirus infection)	K14608	NA	2'-5'-oligoadenylate synthetase like [Source:HGNC Symbol;Acc:HGNC:8090]	protein_coding	NA	R_HSA_1280215(Cytokine_Signaling_in_Immune_system);R_HSA_1169410(Antiviral_mechanism_by_IFN_stimulated_genes);R_HSA_8983711(OAS_antiviral_response);R_HSA_168256(Immune_System);R_HSA_877300(Interferon_gamma_signaling);R_HSA_909733(Interferon_alpha/beta_signaling);R_HSA_913531(Interferon_Signaling)	4.81348	4.70874	4.66076	9.78311	9.9631	9.26967	0.488801	-1.03268	4.48463e-14	6.88749e-12	down	yes
ENSG00000131459	GFPT2	9945	ENST00000253778;ENST00000518158;ENST00000503546;ENST00000518906;ENST00000503228;ENST00000520165;ENST00000518185;ENST00000510122	GO:0004360(glutamine-fructose-6-phosphate transaminase (isomerizing) activity);GO:0005515(protein binding);GO:0005829(cytosol);GO:0006002(fructose 6-phosphate metabolic process);GO:0006047(UDP-N-acetylglucosamine metabolic process);GO:0006048(UDP-N-acetylglucosamine biosynthetic process);GO:0006112(energy reserve metabolic process);GO:0006487(protein N-linked glycosylation);GO:0006541(glutamine m…	00250(Alanine, aspartate and glutamate metabolism);00520(Amino sugar and nucleotide sugar metabolism);04931(Insulin resistance);04931(Insulin resistance)	K00820	EC:2.6.1.16	glutamine-fructose-6-phosphate transaminase 2 [Source:HGNC Symbol;Acc:HGNC:4242]	protein_coding;retained_intron;processed_transcript	DOID:4(disease);DOID:4195(hyperglycemia);DOID:4194(glucose_metabolism_disease);DOID:0014667(disease_of_metabolism);DOID:0060158(acquired_metabolic_disease);DOID:9351(diabetes_mellitus);DOID:0050013(carbohydrate_metabolism_disease)	R_HSA_446203(Asparagine_N_linked_glycosylation);R_HSA_597592(Post_translational_protein_modification);R_HSA_446210(Synthesis_of_UDP_N_acetyl_glucosamine);R_HSA_446219(Synthesis_of_substrates_in_N_glycan_biosythesis);R_HSA_392499(Metabolism_of_proteins);R_HSA_446193(Biosynthesis_of_the_N_glycan_precursor_(dolichol_lipid_linked_oligosaccharide,_LLO)_and_transfer_to_a_nascent_protein)	51.7587	53.4327	53.6212	29.1146	27.6077	26.3065	1.91274	0.935642	4.72987e-14	7.228e-12	up	no
ENSG00000113369	ARRDC3	57561	ENST00000265138;ENST00000508948;ENST00000511391;ENST00000503192;ENST00000514284;ENST00000505631;ENST00000507075	GO:0001659(temperature homeostasis);GO:0005515(protein binding);GO:0005737(cytoplasm);GO:0005764(lysosome);GO:0005768(endosome);GO:0005769(early endosome);GO:0005886(plasma membrane);GO:0015031(protein transport);GO:0016020(membrane);GO:0031651(negative regulation of heat generation);GO:0031699(beta-3 adrenergic receptor binding);GO:0043588(skin development);GO:0051443(positive regulation of ubiq…	NA	NA	NA	arrestin domain containing 3 [Source:HGNC Symbol;Acc:HGNC:29263]	protein_coding;processed_transcript;retained_intron	NA	NA	35.1136	24.9676	26.6882	12.4345	8.21648	8.85893	2.94035	1.55599	5.00459e-14	7.60995e-12	up	yes
ENSG00000263004	AC007114		ENST00000656535;ENST00000576871;ENST00000576313	NA	NA	NA	NA	novel transcript	lncRNA	NA	NA	2.48274	1.95847	1.37502	0.0631477	0.176152	0.0225553	22.2117	4.47325	5.54765e-14	8.39417e-12	up	yes
ENSG00000007516	BAIAP3	8938	ENST00000426824;ENST00000566389;ENST00000324385;ENST00000567825;ENST00000568198;ENST00000628027;ENST00000397488;ENST00000566162;ENST00000561602;ENST00000567203;ENST00000565665	GO:0000149(SNARE binding);GO:0001956(positive regulation of neurotransmitter secretion);GO:0005509(calcium ion binding);GO:0005515(protein binding);GO:0005543(phospholipid binding);GO:0005737(cytoplasm);GO:0005768(endosome);GO:0005794(Golgi apparatus);GO:0005829(cytosol);GO:0005886(plasma membrane);GO:0006887(exocytosis);GO:0007186(G protein-coupled receptor signaling pathway);GO:0016020(membrane…	05202(Transcriptional misregulation in cancer);05202(Transcriptional misregulation in cancer)	K15621	NA	BAI1 associated protein 3 [Source:HGNC Symbol;Acc:HGNC:948]	protein_coding;retained_intron	NA	NA	1.82654	2.07297	2.0399	0.664689	0.753291	0.586398	2.96322	1.56716	6.2922e-14	9.47408e-12	up	yes
ENSG00000138166	DUSP5	1847	ENST00000369583;ENST00000468749	GO:0000165(MAPK cascade);GO:0000187(activation of MAPK activity);GO:0000188(inactivation of MAPK activity);GO:0001706(endoderm formation);GO:0004721(phosphoprotein phosphatase activity);GO:0004725(protein tyrosine phosphatase activity);GO:0005515(protein binding);GO:0005634(nucleus);GO:0005654(nucleoplasm);GO:0005737(cytoplasm);GO:0006470(protein dephosphorylation);GO:0008138(protein tyrosine/ser…	04010(MAPK signaling pathway);04010(MAPK signaling pathway)	K04459	3.1.3.48;EC:3.1.3.16	dual specificity phosphatase 5 [Source:HGNC Symbol;Acc:HGNC:3071]	protein_coding;processed_transcript	DOID:4(disease);DOID:162(cancer);DOID:14566(disease_of_cellular_proliferation)	R_HSA_5683057(MAPK_family_signaling_cascades);R_HSA_5675221(Negative_regulation_of_MAPK_pathway);R_HSA_162582(Signal_Transduction);R_HSA_112409(RAF_independent_MAPK1/3_activation);R_HSA_5673001(RAF/MAP_kinase_cascade);R_HSA_5684996(MAPK1/MAPK3_signaling)	105.472	82.166	79.7718	40.1467	38.3494	36.211	2.33124	1.2211	6.51522e-14	9.76202e-12	up	yes
ENSG00000270820	AC016727		ENST00000664869;ENST00000605437;ENST00000603652;ENST00000578974;ENST00000603199;ENST00000603028	NA	NA	NA	NA	novel transcript, antisense to XPO1	lncRNA	NA	NA	1.80283	1.67808	1.95582	0.187224	0.337784	0.334559	6.32498	2.66106	6.78887e-14	1.01227e-11	up	yes
ENSG00000125148	MT2A	4502	ENST00000563985;ENST00000561491;ENST00000245185;ENST00000567300;ENST00000562017	GO:0005515(protein binding);GO:0005634(nucleus);GO:0005737(cytoplasm);GO:0005829(cytosol);GO:0006878(cellular copper ion homeostasis);GO:0006882(cellular zinc ion homeostasis);GO:0007263(nitric oxide mediated signal transduction);GO:0008144(drug binding);GO:0008270(zinc ion binding);GO:0009617(response to bacterium);GO:0010038(response to metal ion);GO:0010273(detoxification of copper ion);GO:003…	04978(Mineral absorption);04978(Mineral absorption)	K14739	NA	metallothionein 2A [Source:HGNC Symbol;Acc:HGNC:7406]	processed_transcript;protein_coding;retained_intron	DOID:18(urinary_system_disease);DOID:3620(central_nervous_system_cancer);DOID:4(disease);DOID:5041(esophageal_cancer);DOID:557(kidney_disease);DOID:3856(male_reproductive_organ_cancer);DOID:162(cancer);DOID:3119(gastrointestinal_system_cancer);DOID:14566(disease_of_cellular_proliferation);DOID:10952(nephritis);DOID:3234(central_nervous_system_lymphoma);DOID:0050686(organ_system_cancer);DOID:10283…	R_HSA_1280215(Cytokine_Signaling_in_Immune_system);R_HSA_8953897(Cellular_responses_to_external_stimuli);R_HSA_168256(Immune_System);R_HSA_877300(Interferon_gamma_signaling);R_HSA_5661231(Metallothioneins_bind_metals);R_HSA_913531(Interferon_Signaling);R_HSA_5660526(Response_to_metal_ions)	186.925	165.95	156.934	381.522	316.101	339.566	0.491529	-1.02465	6.97808e-14	1.03545e-11	down	yes
ENSG00000118898	PPL	5493	ENST00000345988;ENST00000589090;ENST00000590093;ENST00000588556	GO:0001533(cornified envelope);GO:0005198(structural molecule activity);GO:0005200(structural constituent of cytoskeleton);GO:0005515(protein binding);GO:0005737(cytoplasm);GO:0005829(cytosol);GO:0005856(cytoskeleton);GO:0005882(intermediate filament);GO:0005886(plasma membrane);GO:0009612(response to mechanical stimulus);GO:0016020(membrane);GO:0030054(cell junction);GO:0030057(desmosome);GO:003…	NA	NA	NA	periplakin [Source:HGNC Symbol;Acc:HGNC:9273]	protein_coding;retained_intron	DOID:0050687(cell_type_cancer);DOID:4(disease);DOID:1749(squamous_cell_carcinoma);DOID:162(cancer);DOID:14566(disease_of_cellular_proliferation);DOID:305(carcinoma)	R_HSA_168256(Immune_System);R_HSA_1266738(Developmental_Biology);R_HSA_8851680(Butyrophilin_(BTN)_family_interactions);R_HSA_6809371(Formation_of_the_cornified_envelope);R_HSA_1280218(Adaptive_Immune_System);R_HSA_6805567(Keratinization)	0.741667	1.35654	1.44865	3.90895	3.60471	3.49689	0.322132	-1.63428	7.06716e-14	1.04363e-11	down	yes
ENSG00000119638	NEK9	91754	ENST00000238616;ENST00000556170;ENST00000555405;ENST00000557026;ENST00000555537;ENST00000555763;ENST00000554258;ENST00000557673;ENST00000553945;ENST00000553823;ENST00000555961	GO:0000166(nucleotide binding);GO:0004672(protein kinase activity);GO:0004674(protein serine/threonine kinase activity);GO:0005515(protein binding);GO:0005524(ATP binding);GO:0005634(nucleus);GO:0005737(cytoplasm);GO:0005813(centrosome);GO:0005829(cytosol);GO:0006468(protein phosphorylation);GO:0007049(cell cycle);GO:0007077(mitotic nuclear envelope disassembly);GO:0016301(kinase activity);GO:001…	NA	K20878	EC:2.7.11.1	NIMA related kinase 9 [Source:HGNC Symbol;Acc:HGNC:18591]	protein_coding;retained_intron;processed_transcript;nonsense_mediated_decay	NA	R_HSA_9648025(EML4_and_NUDC_in_mitotic_spindle_formation);R_HSA_2980767(Activation_of_NIMA_Kinases_NEK9,_NEK6,_NEK7);R_HSA_2980766(Nuclear_Envelope_Breakdown);R_HSA_68886(M_Phase);R_HSA_1640170(Cell_Cycle);R_HSA_68877(Mitotic_Prometaphase);R_HSA_69278(Cell_Cycle,_Mitotic);R_HSA_3301854(Nuclear_Pore_Complex_(NPC)_Disassembly);R_HSA_68875(Mitotic_Prophase)	15.2335	15.5527	15.6882	7.94392	8.65651	8.04457	1.88575	0.915141	7.13449e-14	1.04853e-11	up	no
ENSG00000284946	AC068831		ENST00000643536;ENST00000647331	GO:0005765(lysosomal membrane);GO:0006904(vesicle docking involved in exocytosis);GO:0010008(endosome membrane);GO:0015031(protein transport);GO:0016192(vesicle-mediated transport);GO:0030136(clathrin-coated vesicle);GO:0031902(late endosome membrane);GO:0031902(late endosome membrane)	NA	NA	NA	novel protein	nonsense_mediated_decay	NA	NA	2.93853	3.86236	4.25762	8.34213	8.17041	12.6543	0.379147	-1.39917	7.38403e-14	1.08004e-11	down	yes
ENSG00000218336	TENM3	55714	ENST00000511685;ENST00000502950;ENST00000513201;ENST00000507737;ENST00000510504	GO:0005515(protein binding);GO:0005886(plasma membrane);GO:0005887(integral component of plasma membrane);GO:0007155(cell adhesion);GO:0007156(homophilic cell adhesion via plasma membrane adhesion molecules);GO:0007157(heterophilic cell-cell adhesion via plasma membrane cell adhesion molecules);GO:0007165(signal transduction);GO:0010976(positive regulation of neuron projection development);GO:001…	NA	NA	NA	teneurin transmembrane protein 3 [Source:HGNC Symbol;Acc:HGNC:29944]	protein_coding;processed_transcript;retained_intron	NA	NA	0.797263	1.07853	0.925788	2.12796	2.07487	2.06948	0.44666	-1.16275	8.1653e-14	1.18865e-11	down	yes
ENSG00000188641	DPYD	1806	ENST00000370192;ENST00000306031;ENST00000474241;ENST00000460019;ENST00000646851	GO:0000166(nucleotide binding);GO:0002058(uracil binding);GO:0003824(catalytic activity);GO:0005515(protein binding);GO:0005737(cytoplasm);GO:0005829(cytosol);GO:0006145(purine nucleobase catabolic process);GO:0006208(pyrimidine nucleobase catabolic process);GO:0006210(thymine catabolic process);GO:0006212(uracil catabolic process);GO:0006214(thymidine catabolic process);GO:0016491(oxidoreductase…	00240(Pyrimidine metabolism);00410(beta-Alanine metabolism);00770(Pantothenate and CoA biosynthesis);00983(Drug metabolism - other enzymes);00983(Drug metabolism - other enzymes)	K00207	EC:1.3.1.2	dihydropyrimidine dehydrogenase [Source:HGNC Symbol;Acc:HGNC:3012]	protein_coding;retained_intron;processed_transcript	DOID:2394(ovarian_cancer);DOID:5082(liver_cirrhosis);DOID:0050687(cell_type_cancer);DOID:4(disease);DOID:1749(squamous_cell_carcinoma);DOID:409(liver_disease);DOID:653(purine_pyrimidine_metabolic_disorder);DOID:77(gastrointestinal_system_disease);DOID:9256(colorectal_cancer);DOID:5672(large_intestine_cancer);DOID:0014667(disease_of_metabolism);DOID:162(cancer);DOID:3119(gastrointestinal_system_ca…	R_HSA_8956319(Nucleobase_catabolism);R_HSA_73621(Pyrimidine_catabolism);R_HSA_15869(Metabolism_of_nucleotides);R_HSA_1430728(Metabolism)	2.03884	3.82778	4.55909	10.3439	10.7143	11.142	0.323777	-1.62693	8.34174e-14	1.20861e-11	down	yes
ENSG00000137720	C11orf1	64776	ENST00000260276;ENST00000530214;ENST00000529270;ENST00000528125;ENST00000530799	GO:0003674(molecular_function);GO:0005515(protein binding);GO:0005634(nucleus);GO:0005654(nucleoplasm);GO:0008150(biological_process);GO:0008150(biological_process)	NA	NA	NA	chromosome 11 open reading frame 1 [Source:HGNC Symbol;Acc:HGNC:1163]	protein_coding	NA	NA	3.59246	4.36445	4.10441	1.59615	1.47972	1.42753	2.67828	1.4213	9.87071e-14	1.42342e-11	up	yes
ENSG00000105281	SLC1A5	6510	ENST00000542575;ENST00000434726;ENST00000594991;ENST00000412532	GO:0001618(virus receptor activity);GO:0005515(protein binding);GO:0005886(plasma membrane);GO:0005887(integral component of plasma membrane);GO:0006865(amino acid transport);GO:0006868(glutamine transport);GO:0009925(basal plasma membrane);GO:0010585(glutamine secretion);GO:0015171(amino acid transmembrane transporter activity);GO:0015175(neutral amino acid transmembrane transporter activity);GO…	04974(Protein digestion and absorption);05230(Central carbon metabolism in cancer);05230(Central carbon metabolism in cancer)	NA	NA	solute carrier family 1 member 5 [Source:HGNC Symbol;Acc:HGNC:10943]	protein_coding	DOID:684(hepatocellular_carcinoma);DOID:10591(pre_eclampsia);DOID:3571(liver_cancer);DOID:4(disease);DOID:5419(schizophrenia);DOID:0050828(artery_disease);DOID:0014667(disease_of_metabolism);DOID:9252(amino_acid_metabolic_disorder);DOID:162(cancer);DOID:3119(gastrointestinal_system_cancer);DOID:2468(psychotic_disorder);DOID:14566(disease_of_cellular_proliferation);DOID:686(liver_carcinoma);DOID:1…	R_HSA_194315(Signaling_by_Rho_GTPases);R_HSA_9012999(RHO_GTPase_cycle);R_HSA_382551(Transport_of_small_molecules);R_HSA_425407(SLC_mediated_transmembrane_transport);R_HSA_352230(Amino_acid_transport_across_the_plasma_membrane);R_HSA_9013149(RAC1_GTPase_cycle);R_HSA_9716542(Signaling_by_Rho_GTPases,_Miro_GTPases_and_RHOBTB3);R_HSA_9013407(RHOH_GTPase_cycle);R_HSA_9013423(RAC3_GTPase_cycle);R_HSA_9…	45.4534	48.9485	50.0714	81.6378	124.751	110.704	0.455619	-1.1341	9.97873e-14	1.43227e-11	down	yes
ENSG00000092969	TGFB2	7042	ENST00000366929;ENST00000366930;ENST00000488793	GO:0000902(cell morphogenesis);GO:0001501(skeletal system development);GO:0001540(amyloid-beta binding);GO:0001654(eye development);GO:0001666(response to hypoxia);GO:0001822(kidney development);GO:0001837(epithelial to mesenchymal transition);GO:0001843(neural tube closure);GO:0001942(hair follicle development);GO:0002576(platelet degranulation);GO:0003007(heart morphogenesis);GO:0003148(outflow…	04010(MAPK signaling pathway);04060(Cytokine-cytokine receptor interaction);04068(FoxO signaling pathway);04110(Cell cycle);04218(Cellular senescence);04350(TGF-beta signaling pathway);04380(Osteoclast differentiation);04390(Hippo signaling pathway);04933(AGE-RAGE signaling pathway in diabetic complications);05140(Leishmaniasis);05142(Chagas disease (American trypanosomiasis));05144(Malaria);0514…	K13376	NA	transforming growth factor beta 2 [Source:HGNC Symbol;Acc:HGNC:11768]	protein_coding;processed_transcript	DOID:2394(ovarian_cancer);DOID:225(syndrome);DOID:4(disease);DOID:162(cancer);DOID:110(lens_disease);DOID:11031(bullous_keratopathy);DOID:863(nervous_system_disease);DOID:1492(eye_and_adnexa_disease);DOID:2151(malignant_ovarian_surface_epithelial_stromal_neoplasm);DOID:14566(disease_of_cellular_proliferation);DOID:0050155(sensory_system_disease);DOID:5614(eye_disease);DOID:2283(keratopathy);DOID:…	R_HSA_1474244(Extracellular_matrix_organization);R_HSA_76005(Response_to_elevated_platelet_cytosolic_Ca2+);R_HSA_76002(Platelet_activation,_signaling_and_aggregation);R_HSA_3000178(ECM_proteoglycans);R_HSA_1566948(Elastic_fibre_formation);R_HSA_2129379(Molecules_associated_with_elastic_fibres);R_HSA_114608(Platelet_degranulation);R_HSA_109582(Hemostasis)	1.47544	3.39199	2.60472	6.30793	10.333	10.2344	0.278031	-1.84668	1.06677e-13	1.52405e-11	down	yes
ENSG00000175130	MARCKSL1	65108	ENST00000329421	GO:0003779(actin binding);GO:0005515(protein binding);GO:0005516(calmodulin binding);GO:0005737(cytoplasm);GO:0005856(cytoskeleton);GO:0005886(plasma membrane);GO:0008284(positive regulation of cell population proliferation);GO:0016020(membrane);GO:0070062(extracellular exosome)	04666(Fc gamma R-mediated phagocytosis);05140(Leishmaniasis)	K13536	NA	MARCKS like 1 [Source:HGNC Symbol;Acc:HGNC:7142]	protein_coding	DOID:1324(lung_cancer);DOID:4(disease);DOID:3905(lung_carcinoma);DOID:162(cancer);DOID:5409(lung_small_cell_carcinoma);DOID:14566(disease_of_cellular_proliferation);DOID:0050686(organ_system_cancer);DOID:0050615(respiratory_system_cancer)	NA	43.0011	41.4005	41.7171	16.8035	21.5004	16.2232	2.31295	1.20974	1.15519e-13	1.64273e-11	up	yes
ENSG00000163683	SMIM14	201895	ENST00000295958;ENST00000505729;ENST00000507613;ENST00000511809;ENST00000510628	GO:0001835(blastocyst hatching);GO:0005515(protein binding);GO:0005783(endoplasmic reticulum);GO:0005789(endoplasmic reticulum membrane);GO:0016020(membrane);GO:0016021(integral component of membrane);GO:0016021(integral component of membrane)	NA	NA	NA	small integral membrane protein 14 [Source:HGNC Symbol;Acc:HGNC:27321]	protein_coding;nonsense_mediated_decay;processed_transcript	NA	NA	7.87171	6.68248	6.95862	3.28556	2.33006	2.32626	2.70878	1.43764	1.17417e-13	1.66202e-11	up	yes
ENSG00000077984	CST7	8530	ENST00000480798	GO:0004866(endopeptidase inhibitor activity);GO:0004869(cysteine-type endopeptidase inhibitor activity);GO:0005515(protein binding);GO:0005576(extracellular region);GO:0005615(extracellular space);GO:0005737(cytoplasm);GO:0005764(lysosome);GO:0005768(endosome);GO:0005770(late endosome);GO:0005771(multivesicular body);GO:0005783(endoplasmic reticulum);GO:0005794(Golgi apparatus);GO:0006955(immune …	NA	NA	NA	cystatin F [Source:HGNC Symbol;Acc:HGNC:2479]	protein_coding	NA	NA	4.76353	6.11254	6.67569	25.9203	17.6995	15.3967	0.297404	-1.7495	1.18705e-13	1.66967e-11	down	yes
ENSG00000136108	CKAP2	26586	ENST00000258607;ENST00000378034;ENST00000468284;ENST00000490903;ENST00000459902;ENST00000378037;ENST00000480747	GO:0000281(mitotic cytokinesis);GO:0000922(spindle pole);GO:0005737(cytoplasm);GO:0005813(centrosome);GO:0005819(spindle);GO:0005829(cytosol);GO:0005856(cytoskeleton);GO:0005874(microtubule);GO:0005881(cytoplasmic microtubule);GO:0006915(apoptotic process);GO:0007026(negative regulation of microtubule depolymerization);GO:0007049(cell cycle);GO:0015630(microtubule cytoskeleton);GO:0045944(positiv…	NA	K16769	NA	cytoskeleton associated protein 2 [Source:HGNC Symbol;Acc:HGNC:1990]	protein_coding;retained_intron	NA	NA	14.8367	16.6524	16.2589	28.3777	26.5238	29.1855	0.56784	-0.816444	1.19045e-13	1.66967e-11	down	no
ENSG00000167702	KIFC2	90990	ENST00000531425;ENST00000301332;ENST00000529644;ENST00000642354;ENST00000533114;ENST00000643461;ENST00000645548;ENST00000529864;ENST00000531423	GO:0000166(nucleotide binding);GO:0003774(motor activity);GO:0003777(microtubule motor activity);GO:0005524(ATP binding);GO:0005634(nucleus);GO:0005737(cytoplasm);GO:0005815(microtubule organizing center);GO:0005856(cytoskeleton);GO:0005871(kinesin complex);GO:0005874(microtubule);GO:0007018(microtubule-based movement);GO:0008017(microtubule binding);GO:0016887(ATPase activity);GO:0072686(mitotic…	NA	K10406	NA	kinesin family member C2 [Source:HGNC Symbol;Acc:HGNC:29530]	retained_intron;protein_coding;processed_transcript	NA	R_HSA_6811442(Intra_Golgi_and_retrograde_Golgi_to_ER_traffic);R_HSA_5653656(Vesicle_mediated_transport);R_HSA_199991(Membrane_Trafficking);R_HSA_8856688(Golgi_to_ER_retrograde_transport);R_HSA_983231(Factors_involved_in_megakaryocyte_development_and_platelet_production);R_HSA_109582(Hemostasis);R_HSA_983189(Kinesins);R_HSA_6811434(COPI_dependent_Golgi_to_ER_retrograde_traffic)	7.62885	11.8891	10.2531	4.02599	3.96613	4.01339	2.47978	1.31021	1.3421e-13	1.87382e-11	up	yes
ENSG00000120896	SORBS3	10174	ENST00000523965;ENST00000522721;ENST00000521787;ENST00000520574;ENST00000517535;ENST00000519453;ENST00000522315;ENST00000520207;ENST00000240123;ENST00000519127;ENST00000523740;ENST00000523348;ENST00000522037;ENST00000523900;ENST00000523402;ENST00000518512;ENST00000521554;ENST00000517500;ENST00000517962	GO:0000122(negative regulation of transcription by RNA polymerase II);GO:0005200(structural constituent of cytoskeleton);GO:0005515(protein binding);GO:0005634(nucleus);GO:0005737(cytoplasm);GO:0005829(cytosol);GO:0005856(cytoskeleton);GO:0005925(focal adhesion);GO:0006936(muscle contraction);GO:0007015(actin filament organization);GO:0007155(cell adhesion);GO:0008134(transcription factor binding…	NA	NA	NA	sorbin and SH3 domain containing 3 [Source:HGNC Symbol;Acc:HGNC:30907]	protein_coding;processed_transcript;retained_intron;nonsense_mediated_decay	DOID:0050687(cell_type_cancer);DOID:4(disease);DOID:1749(squamous_cell_carcinoma);DOID:162(cancer);DOID:14566(disease_of_cellular_proliferation);DOID:305(carcinoma)	R_HSA_397014(Muscle_contraction);R_HSA_445355(Smooth_Muscle_Contraction)	2.94348	3.54977	3.75421	6.48352	7.93086	7.24083	0.47321	-1.07945	1.48742e-13	2.06731e-11	down	yes
ENSG00000145362	ANK2	287	ENST00000672955;ENST00000672240;ENST00000673298;ENST00000672068;ENST00000672209;ENST00000672990;ENST00000673453;ENST00000503423;ENST00000514960;ENST00000672830;ENST00000672779;ENST00000502701;ENST00000508007;ENST00000515644;ENST00000634436;ENST00000672880;ENST00000672350;ENST00000672045;ENST00000671762;ENST00000672246;ENST00000514160;ENST00000506344;ENST00000673255	GO:0002027(regulation of heart rate);GO:0003283(atrial septum development);GO:0005200(structural constituent of cytoskeleton);GO:0005515(protein binding);GO:0005737(cytoplasm);GO:0005739(mitochondrion);GO:0005764(lysosome);GO:0005768(endosome);GO:0005769(early endosome);GO:0005829(cytosol);GO:0005856(cytoskeleton);GO:0005886(plasma membrane);GO:0006874(cellular calcium ion homeostasis);GO:0006888…	05205(Proteoglycans in cancer);05205(Proteoglycans in cancer)	NA	NA	ankyrin 2 [Source:HGNC Symbol;Acc:HGNC:493]	protein_coding;retained_intron	DOID:225(syndrome);DOID:4(disease)	R_HSA_446203(Asparagine_N_linked_glycosylation);R_HSA_597592(Post_translational_protein_modification);R_HSA_5653656(Vesicle_mediated_transport);R_HSA_199991(Membrane_Trafficking);R_HSA_445095(Interaction_between_L1_and_Ankyrins);R_HSA_199977(ER_to_Golgi_Anterograde_Transport);R_HSA_1266738(Developmental_Biology);R_HSA_948021(Transport_to_the_Golgi_and_subsequent_modification);R_HSA_392499(Metabol…	0.058459	0.149889	0.197463	0.576234	0.78098	0.822551	0.186172	-2.42529	1.50096e-13	2.07673e-11	down	yes
ENSG00000153363	LINC00467	84791	ENST00000423222;ENST00000662549;ENST00000534914;ENST00000662409;ENST00000664255;ENST00000660130;ENST00000654699;ENST00000610948;ENST00000670353;ENST00000654903;ENST00000659698;ENST00000663427;ENST00000666134	NA	NA	NA	NA	long intergenic non-protein coding RNA 467 [Source:HGNC Symbol;Acc:HGNC:28227]	lncRNA	NA	NA	3.18331	3.1819	3.06222	1.18475	1.45895	1.2376	2.42894	1.28032	1.69917e-13	2.34044e-11	up	yes
ENSG00000023171	GRAMD1B	57476	ENST00000638157;ENST00000525757;ENST00000529750;ENST00000532581;ENST00000633646;ENST00000450171;ENST00000525945;ENST00000633087;ENST00000640939	GO:0001786(phosphatidylserine binding);GO:0005783(endoplasmic reticulum);GO:0005789(endoplasmic reticulum membrane);GO:0005886(plasma membrane);GO:0006869(lipid transport);GO:0008289(lipid binding);GO:0015485(cholesterol binding);GO:0015918(sterol transport);GO:0016020(membrane);GO:0016021(integral component of membrane);GO:0042632(cholesterol homeostasis);GO:0070300(phosphatidic acid binding);GO…	NA	NA	NA	GRAM domain containing 1B [Source:HGNC Symbol;Acc:HGNC:29214]	protein_coding;processed_transcript;retained_intron	NA	NA	0.526498	0.741282	0.768991	0.196609	0.20128	0.14775	3.73281	1.90026	1.71146e-13	2.34684e-11	up	yes
ENSG00000230074	AL162231		ENST00000654838	NA	NA	NA	NA	novel transcript	lncRNA	NA	NA	5.32631	4.76104	5.43125	1.5547	1.42435	1.30629	3.62133	1.85652	1.82756e-13	2.4949e-11	up	yes
ENSG00000166592	RRAD	6236	ENST00000299759;ENST00000420652;ENST00000567791	GO:0000166(nucleotide binding);GO:0003924(GTPase activity);GO:0005246(calcium channel regulator activity);GO:0005515(protein binding);GO:0005516(calmodulin binding);GO:0005525(GTP binding);GO:0005886(plasma membrane);GO:0007165(signal transduction);GO:0007264(small GTPase mediated signal transduction);GO:0016020(membrane);GO:1901841(regulation of high voltage-gated calcium channel activity);GO:19…	NA	K07845	NA	RRAD, Ras related glycolysis inhibitor and calcium channel regulator [Source:HGNC Symbol;Acc:HGNC:10446]	protein_coding;retained_intron	DOID:230(lateral_sclerosis);DOID:4(disease);DOID:1289(neurodegenerative_disease);DOID:332(amyotrophic_lateral_sclerosis);DOID:863(nervous_system_disease);DOID:331(central_nervous_system_disease);DOID:231(motor_neuron_disease);DOID:7(disease_of_anatomical_entity)	R_HSA_166520(Signaling_by_NTRKs);R_HSA_9031628(NGF_stimulated_transcription);R_HSA_198725(Nuclear_Events_(kinase_and_transcription_factor_activation));R_HSA_162582(Signal_Transduction);R_HSA_187037(Signaling_by_NTRK1_(TRKA));R_HSA_9006934(Signaling_by_Receptor_Tyrosine_Kinases)	36.8768	18.608	16.9544	6.08111	6.13216	5.69667	4.04464	2.01601	1.83965e-13	2.5003e-11	up	yes
ENSG00000148735	PLEKHS1	79949	ENST00000354462;ENST00000369310;ENST00000369312;ENST00000369309;ENST00000619563;ENST00000361048;ENST00000652564;ENST00000448805	GO:0005515(protein binding);GO:0005515(protein binding)	NA	NA	NA	pleckstrin homology domain containing S1 [Source:HGNC Symbol;Acc:HGNC:26285]	protein_coding;processed_transcript	NA	NA	0.180319	0.133509	0.158885	0.949387	0.621453	0.922689	0.189575	-2.39916	2.02144e-13	2.73526e-11	down	yes
ENSG00000161547	SRSF2	6427	ENST00000508921;ENST00000359995;ENST00000589919;ENST00000392485;ENST00000585202;ENST00000586778;ENST00000452355;ENST00000582449;ENST00000592676	GO:0000278(mitotic cell cycle);GO:0000381(regulation of alternative mRNA splicing, via spliceosome);GO:0000398(mRNA splicing, via spliceosome);GO:0003676(nucleic acid binding);GO:0003714(transcription corepressor activity);GO:0003723(RNA binding);GO:0005080(protein kinase C binding);GO:0005515(protein binding);GO:0005634(nucleus);GO:0005654(nucleoplasm);GO:0005681(spliceosomal complex);GO:0005737…	03040(Spliceosome);05168(Herpes simplex virus 1 infection);05168(Herpes simplex virus 1 infection)	K12891	NA	serine and arginine rich splicing factor 2 [Source:HGNC Symbol;Acc:HGNC:10783]	protein_coding;retained_intron;nonsense_mediated_decay	DOID:4(disease);DOID:3652(Leigh_disease);DOID:700(mitochondrial_metabolism_disease);DOID:0014667(disease_of_metabolism);DOID:655(inherited_metabolic_disorder)	R_HSA_72202(Transport_of_Mature_Transcript_to_Cytoplasm);R_HSA_74160(Gene_expression_(Transcription));R_HSA_72163(mRNA_Splicing_Major_Pathway);R_HSA_159236(Transport_of_Mature_mRNA_derived_from_an_Intron_Containing_Transcript);R_HSA_73856(RNA_Polymerase_II_Transcription_Termination);R_HSA_8953854(Metabolism_of_RNA);R_HSA_73857(RNA_Polymerase_II_Transcription);R_HSA_72203(Processing_of_Capped_Intr…	18.9798	27.8896	27.1986	51.2357	50.4429	53.0996	0.478543	-1.06328	2.04116e-13	2.74983e-11	down	yes
ENSG00000164096	C4orf3	401152	ENST00000399075;ENST00000504110	GO:0016020(membrane);GO:0016021(integral component of membrane);GO:1901877(negative regulation of calcium ion binding);GO:1901895(negative regulation of ATPase-coupled calcium transmembrane transporter activity);GO:1901895(negative regulation of ATPase-coupled calcium transmembrane transporter activity)	NA	NA	NA	chromosome 4 open reading frame 3 [Source:HGNC Symbol;Acc:HGNC:19225]	protein_coding	NA	NA	84.9116	57.2652	56.1669	27.7796	21.173	21.1801	2.82812	1.49984	2.4367e-13	3.26837e-11	up	yes
ENSG00000258017	AC011603		ENST00000547387;ENST00000664160;ENST00000667827;ENST00000656133;ENST00000665211	NA	NA	NA	NA	novel transcript, antisense to TUBA1B	lncRNA	NA	NA	0.356338	0.27275	0.219999	2.42298	1.01907	1.60266	0.168313	-2.57078	2.47938e-13	3.31116e-11	down	yes
ENSG00000113368	LMNB1	4001	ENST00000261366;ENST00000395354;ENST00000460265;ENST00000472034;ENST00000492190;ENST00000494185	GO:0003690(double-stranded DNA binding);GO:0005198(structural molecule activity);GO:0005515(protein binding);GO:0005634(nucleus);GO:0005635(nuclear envelope);GO:0005637(nuclear inner membrane);GO:0005638(lamin filament);GO:0005654(nucleoplasm);GO:0005882(intermediate filament);GO:0016020(membrane);GO:0016363(nuclear matrix);GO:0031965(nuclear membrane);GO:0035722(interleukin-12-mediated signaling…	04210(Apoptosis);04210(Apoptosis)	K07611	NA	lamin B1 [Source:HGNC Symbol;Acc:HGNC:6637]	protein_coding;nonsense_mediated_decay;processed_transcript;retained_intron	DOID:684(hepatocellular_carcinoma);DOID:934(viral_infectious_disease);DOID:936(brain_disease);DOID:3571(liver_cancer);DOID:0050117(disease_by_infectious_agent);DOID:4(disease);DOID:10579(leukodystrophy);DOID:1443(cerebral_degeneration);DOID:162(cancer);DOID:3119(gastrointestinal_system_cancer);DOID:863(nervous_system_disease);DOID:14566(disease_of_cellular_proliferation);DOID:686(liver_carcinoma)…	R_HSA_2262752(Cellular_responses_to_stress);R_HSA_194315(Signaling_by_Rho_GTPases);R_HSA_447115(Interleukin_12_family_signaling);R_HSA_9645723(Diseases_of_programmed_cell_death);R_HSA_8863678(Neurodegenerative_Diseases);R_HSA_9012999(RHO_GTPase_cycle);R_HSA_111465(Apoptotic_cleavage_of_cellular_proteins);R_HSA_2980766(Nuclear_Envelope_Breakdown);R_HSA_1280215(Cytokine_Signaling_in_Immune_system);…	12.498	18.5878	18.5038	37.0584	36.012	34.3607	0.461594	-1.1153	2.98055e-13	3.96322e-11	down	yes
ENSG00000024526	DEPDC1	55635	ENST00000370966;ENST00000456315;ENST00000488146;ENST00000525124;ENST00000489862	GO:0005096(GTPase activator activity);GO:0005515(protein binding);GO:0005634(nucleus);GO:0007165(signal transduction);GO:0017053(transcriptional repressor complex);GO:0035556(intracellular signal transduction);GO:0043547(positive regulation of GTPase activity);GO:0045892(negative regulation of transcription, DNA-templated);GO:0045892(negative regulation of transcription, DNA-templated)	NA	NA	NA	DEP domain containing 1 [Source:HGNC Symbol;Acc:HGNC:22949]	protein_coding;retained_intron;nonsense_mediated_decay	NA	NA	3.33932	5.71282	6.29449	12.5451	12.9921	16.2776	0.367014	-1.44609	3.24855e-13	4.30097e-11	down	yes
ENSG00000100599	RIN3	79890	ENST00000556418;ENST00000216487;ENST00000555589;ENST00000418924;ENST00000556385;ENST00000554888;ENST00000555908;ENST00000553992;ENST00000557762;ENST00000553959;ENST00000555891	GO:0005096(GTPase activator activity);GO:0005515(protein binding);GO:0005737(cytoplasm);GO:0005768(endosome);GO:0005769(early endosome);GO:0005829(cytosol);GO:0006897(endocytosis);GO:0007165(signal transduction);GO:0017112(Rab guanyl-nucleotide exchange factor activity);GO:0017137(Rab GTPase binding);GO:0031410(cytoplasmic vesicle);GO:0043547(positive regulation of GTPase activity);GO:0043547(pos…	NA	NA	NA	Ras and Rab interactor 3 [Source:HGNC Symbol;Acc:HGNC:18751]	protein_coding;nonsense_mediated_decay;processed_transcript;retained_intron	NA	R_HSA_5653656(Vesicle_mediated_transport);R_HSA_199991(Membrane_Trafficking);R_HSA_9007101(Rab_regulation_of_trafficking);R_HSA_8876198(RAB_GEFs_exchange_GTP_for_GDP_on_RABs)	1.60742	2.4104	1.91086	4.73644	4.7387	4.15606	0.434934	-1.20113	3.45747e-13	4.55792e-11	down	yes
ENSG00000130363	RSPH3	83861	ENST00000367069;ENST00000252655	GO:0005515(protein binding);GO:0005737(cytoplasm);GO:0005856(cytoskeleton);GO:0005929(cilium);GO:0042995(cell projection);GO:0042995(cell projection)	NA	NA	NA	radial spoke head 3 [Source:HGNC Symbol;Acc:HGNC:21054]	protein_coding	NA	NA	4.1406	4.74496	4.33035	1.22981	1.99614	1.63516	2.7187	1.44292	3.53238e-13	4.63678e-11	up	yes
ENSG00000072110	ACTN1	87	ENST00000553882;ENST00000394419;ENST00000553290;ENST00000555616;ENST00000556343;ENST00000556433;ENST00000554508;ENST00000556083;ENST00000556571;ENST00000538545;ENST00000556432;ENST00000553370;ENST00000556203;ENST00000376839;ENST00000553779;ENST00000193403;ENST00000554158	GO:0001725(stress fiber);GO:0001726(ruffle);GO:0002576(platelet degranulation);GO:0003725(double-stranded RNA binding);GO:0003779(actin binding);GO:0005178(integrin binding);GO:0005509(calcium ion binding);GO:0005515(protein binding);GO:0005576(extracellular region);GO:0005615(extracellular space);GO:0005737(cytoplasm);GO:0005829(cytosol);GO:0005856(cytoskeleton);GO:0005884(actin filament);GO:000…	04510(Focal adhesion);04520(Adherens junction);04530(Tight junction);04670(Leukocyte transendothelial migration);04810(Regulation of actin cytoskeleton);05146(Amoebiasis);05203(Viral carcinogenesis);05322(Systemic lupus erythematosus);05322(Systemic lupus erythematosus)	NA	NA	actinin alpha 1 [Source:HGNC Symbol;Acc:HGNC:163]	retained_intron;protein_coding;processed_transcript	DOID:4(disease);DOID:289(endometriosis);DOID:15(reproductive_system_disease);DOID:229(female_reproductive_system_disease);DOID:7(disease_of_anatomical_entity)	R_HSA_194315(Signaling_by_Rho_GTPases);R_HSA_9012999(RHO_GTPase_cycle);R_HSA_1474244(Extracellular_matrix_organization);R_HSA_446353(Cell_extracellular_matrix_interactions);R_HSA_76005(Response_to_elevated_platelet_cytosolic_Ca2+);R_HSA_446728(Cell_junction_organization);R_HSA_76002(Platelet_activation,_signaling_and_aggregation);R_HSA_9716542(Signaling_by_Rho_GTPases,_Miro_GTPases_and_RHOBTB3);R…	31.5797	35.8493	37.0611	57.644	66.7342	61.331	0.562654	-0.82968	3.70421e-13	4.84164e-11	down	no
ENSG00000184205	TSPYL2	64061	ENST00000375442;ENST00000556808;ENST00000463525;ENST00000553557;ENST00000578306	GO:0000182(rDNA binding);GO:0003682(chromatin binding);GO:0005515(protein binding);GO:0005634(nucleus);GO:0005654(nucleoplasm);GO:0005730(nucleolus);GO:0005737(cytoplasm);GO:0006325(chromatin organization);GO:0006334(nucleosome assembly);GO:0007049(cell cycle);GO:0008156(negative regulation of DNA replication);GO:0009966(regulation of signal transduction);GO:0030308(negative regulation of cell gr…	NA	K11285	NA	TSPY like 2 [Source:HGNC Symbol;Acc:HGNC:24358]	protein_coding;retained_intron;nonsense_mediated_decay	NA	R_HSA_381070(IRE1alpha_activates_chaperones);R_HSA_392499(Metabolism_of_proteins);R_HSA_381038(XBP1(S)_activates_chaperone_genes);R_HSA_381119(Unfolded_Protein_Response_(UPR))	4.97524	5.62709	5.20785	2.31975	2.38867	2.62282	2.15655	1.10873	3.85077e-13	5.01187e-11	up	yes
ENSG00000227354	RBM26-AS1	100505538	ENST00000656024;ENST00000656910;ENST00000607864;ENST00000606049;ENST00000654024;ENST00000456602;ENST00000606584;ENST00000664699	NA	NA	NA	NA	RBM26 antisense RNA 1 [Source:HGNC Symbol;Acc:HGNC:39805]	lncRNA	NA	NA	1.55362	1.9951	2.07619	0.424535	0.666746	0.624676	3.278	1.71282	4.00368e-13	5.1889e-11	up	yes
ENSG00000134954	ETS1	2113	ENST00000526145;ENST00000535549;ENST00000319397;ENST00000392668;ENST00000527676;ENST00000530924;ENST00000608978	GO:0000790(nuclear chromatin);GO:0000978(RNA polymerase II cis-regulatory region sequence-specific DNA binding);GO:0000981(DNA-binding transcription factor activity, RNA polymerase II-specific);GO:0001228(DNA-binding transcription activator activity, RNA polymerase II-specific);GO:0001666(response to hypoxia);GO:0002376(immune system process);GO:0003677(DNA binding);GO:0003700(DNA-binding transcr…	04014(Ras signaling pathway);04218(Cellular senescence);05166(Human T-cell leukemia virus 1 infection);05200(Pathways in cancer);05211(Renal cell carcinoma);05211(Renal cell carcinoma)	K02678	NA	ETS proto-oncogene 1, transcription factor [Source:HGNC Symbol;Acc:HGNC:3488]	protein_coding;processed_transcript;retained_intron	DOID:2394(ovarian_cancer);DOID:1612(breast_cancer);DOID:1324(lung_cancer);DOID:225(syndrome);DOID:0050687(cell_type_cancer);DOID:4(disease);DOID:3905(lung_carcinoma);DOID:162(cancer);DOID:1909(melanoma);DOID:3908(non_small_cell_lung_carcinoma);DOID:2151(malignant_ovarian_surface_epithelial_stromal_neoplasm);DOID:14566(disease_of_cellular_proliferation);DOID:3910(lung_adenocarcinoma);DOID:5093(tho…	R_HSA_2262752(Cellular_responses_to_stress);R_HSA_8953897(Cellular_responses_to_external_stimuli);R_HSA_2559583(Cellular_Senescence);R_HSA_2559585(Oncogene_Induced_Senescence)	15.227	17.6248	17.2852	27.2581	34.0742	38.6399	0.501509	-0.995652	4.10007e-13	5.29151e-11	down	no
ENSG00000106105	GARS1	2617	ENST00000470392;ENST00000674643;ENST00000674815;ENST00000485784;ENST00000676088;ENST00000675886;ENST00000676140;ENST00000675810;ENST00000675529;ENST00000444666;ENST00000675587;ENST00000674969;ENST00000454308;ENST00000674734;ENST00000676210;ENST00000484093;ENST00000465748;ENST00000675025;ENST00000674737;ENST00000674616;ENST00000496643;ENST00000675051;ENST00000676403;ENST00000676164	GO:0000166(nucleotide binding);GO:0004081(bis(5'-nucleosyl)-tetraphosphatase (asymmetrical) activity);GO:0004812(aminoacyl-tRNA ligase activity);GO:0004820(glycine-tRNA ligase activity);GO:0005515(protein binding);GO:0005524(ATP binding);GO:0005576(extracellular region);GO:0005737(cytoplasm);GO:0005739(mitochondrion);GO:0005759(mitochondrial matrix);GO:0005829(cytosol);GO:0006412(translation);GO:…	00970(Aminoacyl-tRNA biosynthesis);00970(Aminoacyl-tRNA biosynthesis)	NA	NA	glycyl-tRNA synthetase 1 [Source:HGNC Symbol;Acc:HGNC:4162]	retained_intron;nonsense_mediated_decay;protein_coding	DOID:17(musculoskeletal_system_disease);DOID:4(disease);DOID:1289(neurodegenerative_disease);DOID:440(neuromuscular_disease);DOID:423(myopathy);DOID:863(nervous_system_disease);DOID:12377(spinal_muscular_atrophy);DOID:66(muscle_tissue_disease);DOID:331(central_nervous_system_disease);DOID:10595(Charcot_Marie_Tooth_disease);DOID:767(muscular_atrophy);DOID:870(neuropathy);DOID:0080000(muscular_dise…	R_HSA_379716(Cytosolic_tRNA_aminoacylation);R_HSA_72766(Translation);R_HSA_392499(Metabolism_of_proteins);R_HSA_379726(Mitochondrial_tRNA_aminoacylation);R_HSA_379724(tRNA_Aminoacylation)	8.79548	9.0344	9.5135	14.7221	20.2643	20.7717	0.490393	-1.02799	4.21049e-13	5.41128e-11	down	yes
ENSG00000060971	ACAA1	30	ENST00000333167;ENST00000625927;ENST00000469559;ENST00000418880;ENST00000421218;ENST00000469600;ENST00000301810;ENST00000465181;ENST00000452171;ENST00000411549;ENST00000451419;ENST00000489559;ENST00000480865;ENST00000440176;ENST00000447223;ENST00000484284	GO:0000038(very long-chain fatty acid metabolic process);GO:0003824(catalytic activity);GO:0003988(acetyl-CoA C-acyltransferase activity);GO:0005515(protein binding);GO:0005576(extracellular region);GO:0005777(peroxisome);GO:0005782(peroxisomal matrix);GO:0005829(cytosol);GO:0006625(protein targeting to peroxisome);GO:0006629(lipid metabolic process);GO:0006631(fatty acid metabolic process);GO:00…	00071(Fatty acid degradation);00280(Valine, leucine and isoleucine degradation);00592(alpha-Linolenic acid metabolism);01040(Biosynthesis of unsaturated fatty acids);03320(PPAR signaling pathway);04146(Peroxisome);04146(Peroxisome)	NA	NA	acetyl-CoA acyltransferase 1 [Source:HGNC Symbol;Acc:HGNC:82]	protein_coding;nonsense_mediated_decay;retained_intron;processed_transcript	NA	R_HSA_9033241(Peroxisomal_protein_import);R_HSA_390918(Peroxisomal_lipid_metabolism);R_HSA_168249(Innate_Immune_System);R_HSA_8978868(Fatty_acid_metabolism);R_HSA_168256(Immune_System);R_HSA_9033500(TYSND1_cleaves_peroxisomal_proteins);R_HSA_2046106(alpha_linolenic_acid_(ALA)_metabolism);R_HSA_6798695(Neutrophil_degranulation);R_HSA_2046104(alpha_linolenic_(omega3)_and_linoleic_(omega6)_acid_meta…	15.0764	11.483	11.6631	5.3681	5.80902	5.10205	2.34794	1.2314	4.57822e-13	5.85936e-11	up	yes
ENSG00000099840	IZUMO4	113177	ENST00000591894;ENST00000478879;ENST00000498554;ENST00000497445;ENST00000593185;ENST00000588003;ENST00000395307;ENST00000620263;ENST00000481489;ENST00000590985;ENST00000395301;ENST00000610800	GO:0005576(extracellular region);GO:0005634(nucleus);GO:0005634(nucleus)	NA	NA	NA	IZUMO family member 4 [Source:HGNC Symbol;Acc:HGNC:26950]	nonsense_mediated_decay;retained_intron;protein_coding	NA	R_HSA_1300645(Acrosome_Reaction_and_Sperm:Oocyte_Membrane_Binding);R_HSA_1187000(Fertilization);R_HSA_1474165(Reproduction)	3.13874	2.57014	1.93961	0.64596	0.422435	0.520038	4.81512	2.26757	5.32603e-13	6.78814e-11	up	yes
ENSG00000113645	WWC1	23286	ENST00000265293;ENST00000524228;ENST00000393895;ENST00000624315;ENST00000522140;ENST00000519659;ENST00000518334;ENST00000517425;ENST00000521089;ENST00000523043;ENST00000524038;ENST00000517646;ENST00000524093;ENST00000521391;ENST00000518204;ENST00000519859	GO:0000122(negative regulation of transcription by RNA polymerase II);GO:0003713(transcription coactivator activity);GO:0005515(protein binding);GO:0005634(nucleus);GO:0005737(cytoplasm);GO:0005829(cytosol);GO:0005886(plasma membrane);GO:0007221(positive regulation of transcription of Notch receptor target);GO:0016020(membrane);GO:0016477(cell migration);GO:0019900(kinase binding);GO:0030010(esta…	04390(Hippo signaling pathway);04392(Hippo signaling pathway - multiple species);04392(Hippo signaling pathway - multiple species)	K16685	NA	WW and C2 domain containing 1 [Source:HGNC Symbol;Acc:HGNC:29435]	protein_coding;TEC;processed_transcript;retained_intron	DOID:1307(dementia);DOID:1240(leukemia);DOID:2531(hematologic_cancer);DOID:1037(lymphoblastic_leukemia);DOID:4(disease);DOID:1289(neurodegenerative_disease);DOID:9952(acute_lymphocytic_leukemia);DOID:162(cancer);DOID:10652(Alzheimer's_disease);DOID:680(tauopathy);DOID:863(nervous_system_disease);DOID:14566(disease_of_cellular_proliferation);DOID:0060083(immune_system_cancer);DOID:331(central_nerv…	R_HSA_157118(Signaling_by_NOTCH);R_HSA_9013508(NOTCH3_Intracellular_Domain_Regulates_Transcription);R_HSA_2028269(Signaling_by_Hippo);R_HSA_9012852(Signaling_by_NOTCH3);R_HSA_162582(Signal_Transduction)	5.55954	6.53683	6.38684	10.0811	12.6467	12.8426	0.519622	-0.944465	5.49218e-13	6.97098e-11	down	no
ENSG00000155115	GTF3C6	112495	ENST00000329970;ENST00000480191	GO:0000127(transcription factor TFIIIC complex);GO:0003677(DNA binding);GO:0005515(protein binding);GO:0005634(nucleus);GO:0005654(nucleoplasm);GO:0006383(transcription by RNA polymerase III);GO:0016604(nuclear body);GO:0042791(5S class rRNA transcription by RNA polymerase III);GO:0042797(tRNA transcription by RNA polymerase III);GO:0042797(tRNA transcription by RNA polymerase III)	NA	K15203	NA	general transcription factor IIIC subunit 6 [Source:HGNC Symbol;Acc:HGNC:20872]	protein_coding;processed_transcript	NA	R_HSA_76046(RNA_Polymerase_III_Transcription_Initiation);R_HSA_74160(Gene_expression_(Transcription));R_HSA_749476(RNA_Polymerase_III_Abortive_And_Retractive_Initiation);R_HSA_76061(RNA_Polymerase_III_Transcription_Initiation_From_Type_1_Promoter);R_HSA_76066(RNA_Polymerase_III_Transcription_Initiation_From_Type_2_Promoter);R_HSA_74158(RNA_Polymerase_III_Transcription)	6.66504	5.43068	6.48305	17.2057	14.8992	15.7321	0.388376	-1.36447	6.20707e-13	7.84593e-11	down	yes
ENSG00000163513	TGFBR2	7048	ENST00000359013;ENST00000295754;ENST00000672050;ENST00000673203;ENST00000673250;ENST00000672866	GO:0000166(nucleotide binding);GO:0001568(blood vessel development);GO:0001569(branching involved in blood vessel morphogenesis);GO:0001570(vasculogenesis);GO:0001666(response to hypoxia);GO:0001701(in utero embryonic development);GO:0001947(heart looping);GO:0002053(positive regulation of mesenchymal cell proliferation);GO:0002088(lens development in camera-type eye);GO:0002651(positive regulati…	04010(MAPK signaling pathway);04060(Cytokine-cytokine receptor interaction);04068(FoxO signaling pathway);04144(Endocytosis);04218(Cellular senescence);04350(TGF-beta signaling pathway);04380(Osteoclast differentiation);04390(Hippo signaling pathway);04520(Adherens junction);04659(Th17 cell differentiation);04926(Relaxin signaling pathway);04933(AGE-RAGE signaling pathway in diabetic complication…	K04388	EC:2.7.11.30	transforming growth factor beta receptor 2 [Source:HGNC Symbol;Acc:HGNC:11773]	protein_coding;processed_transcript;retained_intron	DOID:0080001(bone_disease);DOID:3996(urinary_system_cancer);DOID:1307(dementia);DOID:4552(large_cell_carcinoma);DOID:2531(hematologic_cancer);DOID:1324(lung_cancer);DOID:17(musculoskeletal_system_disease);DOID:5082(liver_cirrhosis);DOID:5679(retinal_disease);DOID:3111(cystadenocarcinoma);DOID:630(genetic_disease);DOID:225(syndrome);DOID:0050687(cell_type_cancer);DOID:3953(adrenal_gland_cancer);DO…	R_HSA_3304351(Signaling_by_TGF_beta_Receptor_Complex_in_Cancer);R_HSA_2173788(Downregulation_of_TGF_beta_receptor_signaling);R_HSA_3656535(TGFBR1_LBD_Mutants_in_Cancer);R_HSA_597592(Post_translational_protein_modification);R_HSA_3304356(SMAD2/3_Phosphorylation_Motif_Mutants_in_Cancer);R_HSA_2173789(TGF_beta_receptor_signaling_activates_SMADs);R_HSA_3642279(TGFBR2_MSI_Frameshift_Mutants_in_Cancer)…	22.0248	26.9607	26.0671	43.924	41.8986	45.2587	0.572566	-0.804487	6.30751e-13	7.94022e-11	down	no
ENSG00000101935	AMMECR1	9949	ENST00000262844;ENST00000496695;ENST00000372059;ENST00000473662	GO:0005515(protein binding);GO:0005634(nucleus);GO:0005654(nucleoplasm);GO:0005739(mitochondrion);GO:0008150(biological_process);GO:0008150(biological_process)	NA	NA	NA	AMMECR nuclear protein 1 [Source:HGNC Symbol;Acc:HGNC:467]	protein_coding;processed_transcript	NA	NA	1.09444	1.49309	1.37112	2.71129	3.43339	3.44181	0.412941	-1.27599	6.36786e-13	7.98347e-11	down	yes
ENSG00000049759	NEDD4L	23327	ENST00000587190;ENST00000676251;ENST00000590506;ENST00000590248;ENST00000588712;ENST00000675699;ENST00000431212;ENST00000400345;ENST00000382850;ENST00000588516;ENST00000674921;ENST00000589167;ENST00000675801;ENST00000585594;ENST00000587634;ENST00000592097;ENST00000675101;ENST00000592601;ENST00000435432;ENST00000675434;ENST00000617539;ENST00000590020;ENST00000456173;ENST00000675244;ENST00000587246…	GO:0000122(negative regulation of transcription by RNA polymerase II);GO:0000209(protein polyubiquitination);GO:0003254(regulation of membrane depolarization);GO:0004842(ubiquitin-protein transferase activity);GO:0005515(protein binding);GO:0005654(nucleoplasm);GO:0005737(cytoplasm);GO:0005768(endosome);GO:0005771(multivesicular body);GO:0005794(Golgi apparatus);GO:0005829(cytosol);GO:0005886(pla…	04120(Ubiquitin mediated proteolysis);04144(Endocytosis);04530(Tight junction);04960(Aldosterone-regulated sodium reabsorption);04960(Aldosterone-regulated sodium reabsorption)	K13305	EC:2.3.2.26	NEDD4 like E3 ubiquitin protein ligase [Source:HGNC Symbol;Acc:HGNC:7728]	protein_coding;retained_intron;processed_transcript	DOID:936(brain_disease);DOID:4(disease);DOID:0050828(artery_disease);DOID:10825(essential_hypertension);DOID:162(cancer);DOID:863(nervous_system_disease);DOID:14566(disease_of_cellular_proliferation);DOID:10763(hypertension);DOID:1287(cardiovascular_system_disease);DOID:178(vascular_disease);DOID:331(central_nervous_system_disease);DOID:1826(epilepsy_syndrome);DOID:1827(idiopathic_generalized_epi…	R_HSA_212436(Generic_Transcription_Pathway);R_HSA_2173788(Downregulation_of_TGF_beta_receptor_signaling);R_HSA_983169(Class_I_MHC_mediated_antigen_processing_&_presentation);R_HSA_382551(Transport_of_small_molecules);R_HSA_2173793(Transcriptional_activity_of_SMAD2/SMAD3:SMAD4_heterotrimer);R_HSA_162599(Late_Phase_of_HIV_Life_Cycle);R_HSA_2173789(TGF_beta_receptor_signaling_activates_SMADs);R_HSA_…	2.7	3.35594	3.42316	5.3181	7.64394	8.17516	0.448456	-1.15696	6.76501e-13	8.44691e-11	down	yes
ENSG00000213123	TCTEX1D2	255758	ENST00000325318;ENST00000426563;ENST00000446494;ENST00000491186;ENST00000465757	GO:0000922(spindle pole);GO:0005515(protein binding);GO:0005813(centrosome);GO:0005868(cytoplasmic dynein complex);GO:0005930(axoneme);GO:0031021(interphase microtubule organizing center);GO:0045505(dynein intermediate chain binding);GO:0060271(cilium assembly);GO:0097546(ciliary base);GO:1902017(regulation of cilium assembly);GO:1905799(regulation of intraciliary retrograde transport);GO:1905799…	NA	K22866	NA	Tctex1 domain containing 2 [Source:HGNC Symbol;Acc:HGNC:28482]	protein_coding;nonsense_mediated_decay;processed_transcript;retained_intron	NA	R_HSA_1852241(Organelle_biogenesis_and_maintenance);R_HSA_5617833(Cilium_Assembly);R_HSA_5620924(Intraflagellar_transport)	18.1205	17.1303	16.3484	7.18549	6.88942	5.27794	2.66623	1.4148	6.90028e-13	8.58093e-11	up	yes
ENSG00000120875	DUSP4	1846	ENST00000240100;ENST00000240101	GO:0000188(inactivation of MAPK activity);GO:0001706(endoderm formation);GO:0004721(phosphoprotein phosphatase activity);GO:0004725(protein tyrosine phosphatase activity);GO:0005515(protein binding);GO:0005634(nucleus);GO:0005654(nucleoplasm);GO:0005737(cytoplasm);GO:0006470(protein dephosphorylation);GO:0008138(protein tyrosine/serine/threonine phosphatase activity);GO:0008330(protein tyrosine/t…	04010(MAPK signaling pathway);04010(MAPK signaling pathway)	K04459	3.1.3.48;EC:3.1.3.16	dual specificity phosphatase 4 [Source:HGNC Symbol;Acc:HGNC:3070]	protein_coding	DOID:1324(lung_cancer);DOID:4(disease);DOID:3905(lung_carcinoma);DOID:162(cancer);DOID:3908(non_small_cell_lung_carcinoma);DOID:14566(disease_of_cellular_proliferation);DOID:3910(lung_adenocarcinoma);DOID:0050686(organ_system_cancer);DOID:0050615(respiratory_system_cancer)	R_HSA_166520(Signaling_by_NTRKs);R_HSA_975138(TRAF6_mediated_induction_of_NFkB_and_MAP_kinases_upon_TLR7/8_or_9_activation);R_HSA_5683057(MAPK_family_signaling_cascades);R_HSA_448424(Interleukin_17_signaling);R_HSA_5675221(Negative_regulation_of_MAPK_pathway);R_HSA_168179(Toll_Like_Receptor_TLR1:TLR2_Cascade);R_HSA_1280215(Cytokine_Signaling_in_Immune_system);R_HSA_166058(MyD88:MAL(TIRAP)_cascade…	71.3345	63.6518	64.0317	35.5583	34.3663	34.1421	1.91241	0.935391	7.46567e-13	9.24659e-11	up	no
ENSG00000167920	TMEM99	147184	ENST00000670968;ENST00000662074;ENST00000301665;ENST00000436612;ENST00000671399;ENST00000654043;ENST00000668620	NA	NA	NA	NA	transmembrane protein 99 (putative) [Source:HGNC Symbol;Acc:HGNC:28305]	lncRNA	NA	NA	19.185	16.2446	15.2014	7.45727	7.72786	7.74985	2.20759	1.14247	8.03788e-13	9.91532e-11	up	yes
ENSG00000175216	CKAP5	9793	ENST00000529230;ENST00000533413;ENST00000354558;ENST00000312055;ENST00000525896;ENST00000527333;ENST00000528593;ENST00000532321;ENST00000525248;ENST00000526876	GO:0000086(G2/M transition of mitotic cell cycle);GO:0000775(chromosome, centromeric region);GO:0000776(kinetochore);GO:0000777(condensed chromosome kinetochore);GO:0000922(spindle pole);GO:0000930(gamma-tubulin complex);GO:0005515(protein binding);GO:0005694(chromosome);GO:0005730(nucleolus);GO:0005737(cytoplasm);GO:0005813(centrosome);GO:0005815(microtubule organizing center);GO:0005819(spindle…	NA	K16803	NA	cytoskeleton associated protein 5 [Source:HGNC Symbol;Acc:HGNC:28959]	protein_coding;retained_intron;processed_transcript	NA	R_HSA_194315(Signaling_by_Rho_GTPases);R_HSA_141444(Amplification__of_signal_from_unattached__kinetochores_via_a_MAD2__inhibitory_signal);R_HSA_8854518(AURKA_Activation_by_TPX2);R_HSA_9648025(EML4_and_NUDC_in_mitotic_spindle_formation);R_HSA_69620(Cell_Cycle_Checkpoints);R_HSA_2565942(Regulation_of_PLK1_Activity_at_G2/M_Transition);R_HSA_2467813(Separation_of_Sister_Chromatids);R_HSA_5620912(Anch…	29.0952	33.972	33.7956	53.3287	54.0726	55.7674	0.593636	-0.75235	8.24183e-13	1.00896e-10	down	no
ENSG00000161800	RACGAP1	29127	ENST00000454520;ENST00000427314;ENST00000546723;ENST00000552310;ENST00000550149;ENST00000551145;ENST00000552921;ENST00000546786;ENST00000546595;ENST00000548320;ENST00000548598;ENST00000551016;ENST00000550651;ENST00000548961;ENST00000549342;ENST00000548644;ENST00000547061;ENST00000551260;ENST00000312377;ENST00000546764;ENST00000548158;ENST00000548824;ENST00000547905;ENST00000552157	GO:0000281(mitotic cytokinesis);GO:0000915(actomyosin contractile ring assembly);GO:0001669(acrosomal vesicle);GO:0005096(GTPase activator activity);GO:0005515(protein binding);GO:0005547(phosphatidylinositol-3,4,5-trisphosphate binding);GO:0005634(nucleus);GO:0005654(nucleoplasm);GO:0005737(cytoplasm);GO:0005819(spindle);GO:0005829(cytosol);GO:0005856(cytoskeleton);GO:0005874(microtubule);GO:000…	NA	K16733	NA	Rac GTPase activating protein 1 [Source:HGNC Symbol;Acc:HGNC:9804]	protein_coding;nonsense_mediated_decay;processed_transcript;retained_intron	DOID:4(disease);DOID:162(cancer);DOID:14566(disease_of_cellular_proliferation)	R_HSA_194315(Signaling_by_Rho_GTPases);R_HSA_6811442(Intra_Golgi_and_retrograde_Golgi_to_ER_traffic);R_HSA_9012999(RHO_GTPase_cycle);R_HSA_5653656(Vesicle_mediated_transport);R_HSA_199991(Membrane_Trafficking);R_HSA_2132295(MHC_class_II_antigen_presentation);R_HSA_9013106(RHOC_GTPase_cycle);R_HSA_9013149(RAC1_GTPase_cycle);R_HSA_9716542(Signaling_by_Rho_GTPases,_Miro_GTPases_and_RHOBTB3);R_HSA_16…	16.5481	15.2451	15.6471	37.8033	30.2544	29.3636	0.48696	-1.03812	8.24489e-13	1.00896e-10	down	yes
ENSG00000136527	TRA2B	6434	ENST00000414862;ENST00000487615;ENST00000480461;ENST00000492417;ENST00000453386;ENST00000465245;ENST00000463328;ENST00000477939;ENST00000456380;ENST00000259043;ENST00000382191;ENST00000466832;ENST00000493864;ENST00000471134;ENST00000485530;ENST00000342294	GO:0000302(response to reactive oxygen species);GO:0000375(RNA splicing, via transesterification reactions);GO:0000381(regulation of alternative mRNA splicing, via spliceosome);GO:0000398(mRNA splicing, via spliceosome);GO:0003676(nucleic acid binding);GO:0003723(RNA binding);GO:0003729(mRNA binding);GO:0005515(protein binding);GO:0005634(nucleus);GO:0005637(nuclear inner membrane);GO:0005654(nuc…	03040(Spliceosome);03040(Spliceosome)	NA	NA	transformer 2 beta homolog [Source:HGNC Symbol;Acc:HGNC:10781]	protein_coding;retained_intron;processed_transcript;nonsense_mediated_decay	DOID:17(musculoskeletal_system_disease);DOID:4(disease);DOID:1289(neurodegenerative_disease);DOID:423(myopathy);DOID:162(cancer);DOID:863(nervous_system_disease);DOID:14566(disease_of_cellular_proliferation);DOID:12377(spinal_muscular_atrophy);DOID:66(muscle_tissue_disease);DOID:331(central_nervous_system_disease);DOID:767(muscular_atrophy);DOID:0080000(muscular_disease);DOID:231(motor_neuron_dis…	R_HSA_194315(Signaling_by_Rho_GTPases);R_HSA_9012999(RHO_GTPase_cycle);R_HSA_9013422(RHOBTB1_GTPase_cycle);R_HSA_9716542(Signaling_by_Rho_GTPases,_Miro_GTPases_and_RHOBTB3);R_HSA_72163(mRNA_Splicing_Major_Pathway);R_HSA_8953854(Metabolism_of_RNA);R_HSA_72203(Processing_of_Capped_Intron_Containing_Pre_mRNA);R_HSA_9013418(RHOBTB2_GTPase_cycle);R_HSA_162582(Signal_Transduction);R_HSA_9706574(RHOBTB_…	6.27567	7.51792	7.2187	13.0079	11.581	12.8654	0.561011	-0.833899	8.5698e-13	1.04456e-10	down	no
ENSG00000138642	HERC6	55008	ENST00000264346;ENST00000506842;ENST00000506714;ENST00000504905;ENST00000380265;ENST00000515365;ENST00000502870;ENST00000273960	GO:0000209(protein polyubiquitination);GO:0002244(hematopoietic progenitor cell differentiation);GO:0004842(ubiquitin-protein transferase activity);GO:0005654(nucleoplasm);GO:0005737(cytoplasm);GO:0005829(cytosol);GO:0009617(response to bacterium);GO:0016567(protein ubiquitination);GO:0016740(transferase activity);GO:0016740(transferase activity)	NA	K22372	EC:2.3.2.-	HECT and RLD domain containing E3 ubiquitin protein ligase family member 6 [Source:HGNC Symbol;Acc:HGNC:26072]	protein_coding;retained_intron;nonsense_mediated_decay	NA	R_HSA_983169(Class_I_MHC_mediated_antigen_processing_&_presentation);R_HSA_168256(Immune_System);R_HSA_983168(Antigen_processing:_Ubiquitination_&_Proteasome_degradation);R_HSA_1280218(Adaptive_Immune_System)	2.08235	2.03848	2.42636	4.25127	4.63808	5.14604	0.466477	-1.10012	9.05602e-13	1.09946e-10	down	yes
ENSG00000104998	IL27RA	9466	ENST00000263379	GO:0002692(negative regulation of cellular extravasation);GO:0002827(positive regulation of T-helper 1 type immune response);GO:0002829(negative regulation of type 2 immune response);GO:0004888(transmembrane signaling receptor activity);GO:0004896(cytokine receptor activity);GO:0005143(interleukin-12 receptor binding);GO:0005515(protein binding);GO:0005886(plasma membrane);GO:0005887(integral com…	04060(Cytokine-cytokine receptor interaction);04630(Jak-STAT signaling pathway);04659(Th17 cell differentiation)	K19598	NA	interleukin 27 receptor subunit alpha [Source:HGNC Symbol;Acc:HGNC:17290]	protein_coding	NA	R_HSA_447115(Interleukin_12_family_signaling);R_HSA_9020956(Interleukin_27_signaling);R_HSA_1280215(Cytokine_Signaling_in_Immune_system);R_HSA_8984722(Interleukin_35_Signalling);R_HSA_168256(Immune_System);R_HSA_449147(Signaling_by_Interleukins)	1.77382	2.39653	2.58784	5.56669	5.4025	5.79431	0.403149	-1.31061	9.36058e-13	1.13197e-10	down	yes
ENSG00000158402	CDC25C	995	ENST00000503022;ENST00000323760;ENST00000348983;ENST00000514555;ENST00000514017;ENST00000513970;ENST00000415130;ENST00000504831;ENST00000648466	GO:0000079(regulation of cyclin-dependent protein serine/threonine kinase activity);GO:0000086(G2/M transition of mitotic cell cycle);GO:0004721(phosphoprotein phosphatase activity);GO:0004725(protein tyrosine phosphatase activity);GO:0005515(protein binding);GO:0005634(nucleus);GO:0005654(nucleoplasm);GO:0005737(cytoplasm);GO:0005758(mitochondrial intermembrane space);GO:0005829(cytosol);GO:0006…	04110(Cell cycle);04114(Oocyte meiosis);04914(Progesterone-mediated oocyte maturation);05170(Human immunodeficiency virus 1 infection);05206(MicroRNAs in cancer);05206(MicroRNAs in cancer)	NA	NA	cell division cycle 25C [Source:HGNC Symbol;Acc:HGNC:1727]	protein_coding;retained_intron;nonsense_mediated_decay	DOID:4(disease);DOID:162(cancer);DOID:14566(disease_of_cellular_proliferation)	R_HSA_212436(Generic_Transcription_Pathway);R_HSA_6804114(TP53_Regulates_Transcription_of_Genes_Involved_in_G2_Cell_Cycle_Arrest);R_HSA_194315(Signaling_by_Rho_GTPases);R_HSA_9645723(Diseases_of_programmed_cell_death);R_HSA_69620(Cell_Cycle_Checkpoints);R_HSA_156711(Polo_like_kinase_mediated_events);R_HSA_8863678(Neurodegenerative_Diseases);R_HSA_5625740(RHO_GTPases_activate_PKNs);R_HSA_8862803(D…	3.35942	2.93662	2.63259	8.57835	6.69699	6.89182	0.402787	-1.31191	1.02487e-12	1.2345e-10	down	yes
ENSG00000162063	CCNF	899	ENST00000564333;ENST00000397066;ENST00000569093;ENST00000293968;ENST00000564236	GO:0000079(regulation of cyclin-dependent protein serine/threonine kinase activity);GO:0000209(protein polyubiquitination);GO:0000307(cyclin-dependent protein kinase holoenzyme complex);GO:0000320(re-entry into mitotic cell cycle);GO:0001890(placenta development);GO:0005515(protein binding);GO:0005634(nucleus);GO:0005737(cytoplasm);GO:0005813(centrosome);GO:0005814(centriole);GO:0005829(cytosol);…	NA	NA	NA	cyclin F [Source:HGNC Symbol;Acc:HGNC:1591]	retained_intron;protein_coding;nonsense_mediated_decay	NA	R_HSA_983169(Class_I_MHC_mediated_antigen_processing_&_presentation);R_HSA_597592(Post_translational_protein_modification);R_HSA_8951664(Neddylation);R_HSA_168256(Immune_System);R_HSA_983168(Antigen_processing:_Ubiquitination_&_Proteasome_degradation);R_HSA_392499(Metabolism_of_proteins);R_HSA_1280218(Adaptive_Immune_System)	3.79955	4.26841	4.37122	8.16149	7.83554	7.48468	0.529739	-0.916646	1.04972e-12	1.2595e-10	down	no
ENSG00000113810	SMC4	10051	ENST00000462787;ENST00000488017;ENST00000357388;ENST00000344722;ENST00000465903;ENST00000486711;ENST00000462668;ENST00000484799;ENST00000465563;ENST00000489573;ENST00000494612;ENST00000467263;ENST00000497984;ENST00000472282;ENST00000497203;ENST00000493695;ENST00000472991;ENST00000485867;ENST00000490207;ENST00000468653;ENST00000487747;ENST00000497311;ENST00000485645;ENST00000469762;ENST00000470240	GO:0000070(mitotic sister chromatid segregation);GO:0000166(nucleotide binding);GO:0000775(chromosome, centromeric region);GO:0000796(condensin complex);GO:0000797(condensin core heterodimer);GO:0000799(nuclear condensin complex);GO:0003697(single-stranded DNA binding);GO:0005515(protein binding);GO:0005524(ATP binding);GO:0005634(nucleus);GO:0005654(nucleoplasm);GO:0005694(chromosome);GO:0005737…	NA	NA	NA	structural maintenance of chromosomes 4 [Source:HGNC Symbol;Acc:HGNC:14013]	protein_coding;retained_intron;processed_transcript	DOID:4(disease);DOID:1579(respiratory_system_disease);DOID:1532(pleural_disease);DOID:0050161(lower_respiratory_tract_disease);DOID:3798(pleural_empyema);DOID:7(disease_of_anatomical_entity)	R_HSA_68886(M_Phase);R_HSA_1640170(Cell_Cycle);R_HSA_68877(Mitotic_Prometaphase);R_HSA_2299718(Condensation_of_Prophase_Chromosomes);R_HSA_69278(Cell_Cycle,_Mitotic);R_HSA_2514853(Condensation_of_Prometaphase_Chromosomes);R_HSA_68875(Mitotic_Prophase)	9.95902	14.2769	14.3543	26.3779	24.2641	28.6041	0.486967	-1.0381	1.08723e-12	1.29942e-10	down	yes
ENSG00000116254	CHD5	26038,7485,8997,84181	ENST00000262450	GO:0000166(nucleotide binding);GO:0000792(heterochromatin);GO:0003677(DNA binding);GO:0003678(DNA helicase activity);GO:0004386(helicase activity);GO:0005524(ATP binding);GO:0005634(nucleus);GO:0005654(nucleoplasm);GO:0005829(cytosol);GO:0006325(chromatin organization);GO:0007283(spermatogenesis);GO:0007399(nervous system development);GO:0008285(negative regulation of cell population proliferatio…	NA	K14435	EC:3.6.4.12	chromodomain helicase DNA binding protein 5 [Source:HGNC Symbol;Acc:HGNC:16816]	protein_coding	DOID:4(disease);DOID:162(cancer);DOID:14566(disease_of_cellular_proliferation)	NA	0.182881	0.204238	0.174144	0	0	0	1870.88	10.8695	1.1097e-12	1.32114e-10	up	yes
ENSG00000137965	IFI44	10561	ENST00000467790;ENST00000438486;ENST00000370747;ENST00000476911;ENST00000470323;ENST00000472152;ENST00000446486;ENST00000485662;ENST00000495254	GO:0005515(protein binding);GO:0005737(cytoplasm);GO:0006955(immune response);GO:0009615(response to virus);GO:0009617(response to bacterium);GO:0009617(response to bacterium)	NA	NA	NA	interferon induced protein 44 [Source:HGNC Symbol;Acc:HGNC:16938]	processed_transcript;protein_coding	DOID:4(disease)	NA	8.6476	7.49775	6.80086	19.3469	15.1976	18.0706	0.436115	-1.19722	1.12865e-12	1.33852e-10	down	yes
ENSG00000074855	ANO8	57719	ENST00000159087;ENST00000630631;ENST00000600711;ENST00000597643	GO:0005229(intracellular calcium activated chloride channel activity);GO:0005788(endoplasmic reticulum lumen);GO:0005886(plasma membrane);GO:0006821(chloride transport);GO:0016020(membrane);GO:0016021(integral component of membrane);GO:0034220(ion transmembrane transport);GO:0043687(post-translational protein modification);GO:0044267(cellular protein metabolic process);GO:0055085(transmembrane tr…	NA	K19502	NA	anoctamin 8 [Source:HGNC Symbol;Acc:HGNC:29329]	protein_coding;retained_intron;nonsense_mediated_decay	NA	R_HSA_597592(Post_translational_protein_modification);R_HSA_382551(Transport_of_small_molecules);R_HSA_2672351(Stimuli_sensing_channels);R_HSA_392499(Metabolism_of_proteins);R_HSA_381426(Regulation_of_Insulin_like_Growth_Factor_(IGF)_transport_and_uptake_by_Insulin_like_Growth_Factor_Binding_Proteins_(IGFBPs));R_HSA_8957275(Post_translational_protein_phosphorylation);R_HSA_983712(Ion_channel_tran…	4.80393	4.69979	4.56501	2.17039	1.88336	2.19876	2.2501	1.16999	1.16018e-12	1.37062e-10	up	yes
ENSG00000145632	PLK2	10769	ENST00000514306;ENST00000274289;ENST00000503713;ENST00000503378;ENST00000503115;ENST00000505244;ENST00000510629;ENST00000509555;ENST00000508300;ENST00000511326;ENST00000509422;ENST00000515415;ENST00000504196;ENST00000617412	GO:0000082(G1/S transition of mitotic cell cycle);GO:0000166(nucleotide binding);GO:0000278(mitotic cell cycle);GO:0000785(chromatin);GO:0000922(spindle pole);GO:0004672(protein kinase activity);GO:0004674(protein serine/threonine kinase activity);GO:0005515(protein binding);GO:0005524(ATP binding);GO:0005634(nucleus);GO:0005737(cytoplasm);GO:0005813(centrosome);GO:0005814(centriole);GO:0005829(c…	04068(FoxO signaling pathway);04068(FoxO signaling pathway)	K08861	EC:2.7.11.21	polo like kinase 2 [Source:HGNC Symbol;Acc:HGNC:19699]	retained_intron;protein_coding	DOID:2531(hematologic_cancer);DOID:4(disease);DOID:9538(multiple_myeloma);DOID:162(cancer);DOID:14566(disease_of_cellular_proliferation);DOID:0060083(immune_system_cancer);DOID:4960(bone_marrow_cancer);DOID:0070004(myeloma);DOID:0050686(organ_system_cancer)	R_HSA_212436(Generic_Transcription_Pathway);R_HSA_9662851(Anti_inflammatory_response_favouring_Leishmania_parasite_infection);R_HSA_9658195(Leishmania_infection);R_HSA_6791312(TP53_Regulates_Transcription_of_Cell_Cycle_Genes);R_HSA_74160(Gene_expression_(Transcription));R_HSA_6804115(TP53_regulates_transcription_of_additional_cell_cycle_genes_whose_exact_role_in_the_p53_pathway_remain_uncertain);…	25.0332	23.8719	22.1938	43.1211	39.7749	44.346	0.558769	-0.839677	1.3841e-12	1.62889e-10	down	no
ENSG00000146376	ARHGAP18	93663	ENST00000368149;ENST00000483367;ENST00000463225	GO:0001726(ruffle);GO:0005096(GTPase activator activity);GO:0005737(cytoplasm);GO:0005829(cytosol);GO:0005881(cytoplasmic microtubule);GO:0005886(plasma membrane);GO:0007165(signal transduction);GO:0007264(small GTPase mediated signal transduction);GO:0008360(regulation of cell shape);GO:0016607(nuclear speck);GO:0030833(regulation of actin filament polymerization);GO:0032956(regulation of actin …	NA	K20639	NA	Rho GTPase activating protein 18 [Source:HGNC Symbol;Acc:HGNC:21035]	protein_coding;processed_transcript	NA	R_HSA_194315(Signaling_by_Rho_GTPases);R_HSA_9012999(RHO_GTPase_cycle);R_HSA_9013106(RHOC_GTPase_cycle);R_HSA_9716542(Signaling_by_Rho_GTPases,_Miro_GTPases_and_RHOBTB3);R_HSA_162582(Signal_Transduction);R_HSA_8980692(RHOA_GTPase_cycle)	5.83085	11.9558	10.8522	23.1449	27.1204	27.4947	0.368297	-1.44106	1.41204e-12	1.65543e-10	down	yes
ENSG00000114270	COL7A1	1294	ENST00000328333;ENST00000462475;ENST00000466591;ENST00000487017;ENST00000474432;ENST00000459756;ENST00000470076;ENST00000467985;ENST00000422991;ENST00000465238	GO:0000139(Golgi membrane);GO:0004867(serine-type endopeptidase inhibitor activity);GO:0005515(protein binding);GO:0005576(extracellular region);GO:0005581(collagen trimer);GO:0005590(collagen type VII trimer);GO:0005604(basement membrane);GO:0005615(extracellular space);GO:0005788(endoplasmic reticulum lumen);GO:0006888(endoplasmic reticulum to Golgi vesicle-mediated transport);GO:0007155(cell a…	04974(Protein digestion and absorption);04974(Protein digestion and absorption)	NA	NA	collagen type VII alpha 1 chain [Source:HGNC Symbol;Acc:HGNC:2214]	protein_coding;retained_intron;processed_transcript	DOID:4959(epidermolysis_bullosa_dystrophica);DOID:0050687(cell_type_cancer);DOID:4(disease);DOID:1749(squamous_cell_carcinoma);DOID:2730(epidermolysis_bullosa);DOID:16(integumentary_system_disease);DOID:162(cancer);DOID:37(skin_disease);DOID:14566(disease_of_cellular_proliferation);DOID:4313(epidermolysis_bullosa_acquisita);DOID:305(carcinoma);DOID:7(disease_of_anatomical_entity);DOID:2731(vesicu…	R_HSA_446203(Asparagine_N_linked_glycosylation);R_HSA_5694530(Cargo_concentration_in_the_ER);R_HSA_1474290(Collagen_formation);R_HSA_1442490(Collagen_degradation);R_HSA_597592(Post_translational_protein_modification);R_HSA_1474244(Extracellular_matrix_organization);R_HSA_5653656(Vesicle_mediated_transport);R_HSA_199991(Membrane_Trafficking);R_HSA_1650814(Collagen_biosynthesis_and_modifying_enzyme…	10.6561	15.8793	13.2064	5.78456	6.30154	6.45407	2.14355	1.1	1.43424e-12	1.67506e-10	up	yes
ENSG00000123358	NR4A1	3164	ENST00000394825;ENST00000549102;ENST00000553200;ENST00000548232;ENST00000545748;ENST00000243050;ENST00000550082;ENST00000565848;ENST00000550339;ENST00000550557;ENST00000548977;ENST00000546842;ENST00000547206;ENST00000478250;ENST00000360284	GO:0000790(nuclear chromatin);GO:0000977(RNA polymerase II regulatory region sequence-specific DNA binding);GO:0000978(RNA polymerase II cis-regulatory region sequence-specific DNA binding);GO:0000981(DNA-binding transcription factor activity, RNA polymerase II-specific);GO:0001228(DNA-binding transcription activator activity, RNA polymerase II-specific);GO:0001938(positive regulation of endothel…	04010(MAPK signaling pathway);04151(PI3K-Akt signaling pathway);04925(Aldosterone synthesis and secretion);04927(Cortisol synthesis and secretion);04934(Cushing syndrome);04934(Cushing syndrome)	K04465	NA	nuclear receptor subfamily 4 group A member 1 [Source:HGNC Symbol;Acc:HGNC:7980]	protein_coding;retained_intron;processed_transcript	DOID:684(hepatocellular_carcinoma);DOID:1240(leukemia);DOID:934(viral_infectious_disease);DOID:2531(hematologic_cancer);DOID:0050687(cell_type_cancer);DOID:3571(liver_cancer);DOID:0050117(disease_by_infectious_agent);DOID:4(disease);DOID:409(liver_disease);DOID:77(gastrointestinal_system_disease);DOID:643(progressive_multifocal_leukoencephalopathy);DOID:162(cancer);DOID:1909(melanoma);DOID:3119(g…	R_HSA_212436(Generic_Transcription_Pathway);R_HSA_9006925(Intracellular_signaling_by_second_messengers);R_HSA_198693(AKT_phosphorylates_targets_in_the_nucleus);R_HSA_74160(Gene_expression_(Transcription));R_HSA_383280(Nuclear_Receptor_transcription_pathway);R_HSA_73857(RNA_Polymerase_II_Transcription);R_HSA_162582(Signal_Transduction);R_HSA_2219528(PI3K/AKT_Signaling_in_Cancer);R_HSA_1257604(PIP3…	1.22802	0.889778	0.909509	0.238644	0.226276	0.303319	3.94058	1.97841	1.45362e-12	1.69126e-10	up	yes
ENSG00000173818	ENDOV	284131	ENST00000518137;ENST00000572886;ENST00000323854;ENST00000520537;ENST00000517795;ENST00000520367;ENST00000520284;ENST00000519117;ENST00000520118;ENST00000519331;ENST00000520136;ENST00000521330;ENST00000517295;ENST00000520910;ENST00000523165;ENST00000521565;ENST00000523828;ENST00000521830;ENST00000522751;ENST00000518901;ENST00000521847;ENST00000520484;ENST00000520565;ENST00000523999;ENST00000522577…	GO:0000287(magnesium ion binding);GO:0003677(DNA binding);GO:0003723(RNA binding);GO:0003727(single-stranded RNA binding);GO:0004518(nuclease activity);GO:0004519(endonuclease activity);GO:0005515(protein binding);GO:0005634(nucleus);GO:0005730(nucleolus);GO:0005737(cytoplasm);GO:0006281(DNA repair);GO:0010494(cytoplasmic stress granule);GO:0016787(hydrolase activity);GO:0016888(endodeoxyribonucl…	NA	K21813	EC:3.1.26.-	endonuclease V [Source:HGNC Symbol;Acc:HGNC:26640]	protein_coding;retained_intron;nonsense_mediated_decay;processed_transcript	NA	NA	4.52313	4.13859	4.26383	1.94856	2.08342	2.05707	2.12276	1.08594	1.46236e-12	1.69501e-10	up	yes
ENSG00000109320	NFKB1	4790	ENST00000226574;ENST00000504044;ENST00000652569;ENST00000505458;ENST00000394820;ENST00000600343;ENST00000652619;ENST00000502367;ENST00000513803;ENST00000507079;ENST00000511926	GO:0000122(negative regulation of transcription by RNA polymerase II);GO:0000790(nuclear chromatin);GO:0000976(transcription regulatory region sequence-specific DNA binding);GO:0000977(RNA polymerase II regulatory region sequence-specific DNA binding);GO:0000978(RNA polymerase II cis-regulatory region sequence-specific DNA binding);GO:0000981(DNA-binding transcription factor activity, RNA polymer…	01523(Antifolate resistance);04010(MAPK signaling pathway);04014(Ras signaling pathway);04024(cAMP signaling pathway);04062(Chemokine signaling pathway);04064(NF-kappa B signaling pathway);04066(HIF-1 signaling pathway);04071(Sphingolipid signaling pathway);04151(PI3K-Akt signaling pathway);04210(Apoptosis);04211(Longevity regulating pathway);04218(Cellular senescence);04380(Osteoclast differenti…	K02580	NA	nuclear factor kappa B subunit 1 [Source:HGNC Symbol;Acc:HGNC:7794]	protein_coding;retained_intron;nonsense_mediated_decay;processed_transcript	DOID:76(stomach_disease);DOID:0080001(bone_disease);DOID:0060037(developmental_disorder_of_mental_health);DOID:684(hepatocellular_carcinoma);DOID:3996(urinary_system_cancer);DOID:2394(ovarian_cancer);DOID:10286(prostate_carcinoma);DOID:1240(leukemia);DOID:934(viral_infectious_disease);DOID:1612(breast_cancer);DOID:2531(hematologic_cancer);DOID:28(endocrine_system_disease);DOID:3744(cervical_squam…	R_HSA_212436(Generic_Transcription_Pathway);R_HSA_2262752(Cellular_responses_to_stress);R_HSA_9609646(HCMV_Infection);R_HSA_2559582(Senescence_Associated_Secretory_Phenotype_(SASP));R_HSA_975138(TRAF6_mediated_induction_of_NFkB_and_MAP_kinases_upon_TLR7/8_or_9_activation);R_HSA_5621481(C_type_lectin_receptors_(CLRs));R_HSA_202424(Downstream_TCR_signaling);R_HSA_448424(Interleukin_17_signaling);R_…	7.59081	8.96417	8.30267	13.6844	15.21	17.5852	0.534808	-0.902906	1.47428e-12	1.70241e-10	down	no
ENSG00000267278	MAP3K14-AS1	100133991	ENST00000588698;ENST00000655903;ENST00000585346;ENST00000657572;ENST00000588160;ENST00000663374;ENST00000592422;ENST00000586450;ENST00000585780;ENST00000588504;ENST00000591263;ENST00000585351	NA	NA	NA	NA	MAP3K14 antisense RNA 1 [Source:HGNC Symbol;Acc:HGNC:44359]	lncRNA	NA	NA	2.87184	2.13693	2.44792	0.831921	0.879667	0.857171	2.90284	1.53746	1.50509e-12	1.73147e-10	up	yes
ENSG00000186212	SOWAHB	345079	ENST00000334306	GO:0005515(protein binding)	NA	NA	NA	sosondowah ankyrin repeat domain family member B [Source:HGNC Symbol;Acc:HGNC:32958]	protein_coding	NA	NA	0.700674	0.847366	0.867472	0.070005	0.099535	0.151092	7.5336	2.91334	1.51354e-12	1.73469e-10	up	yes
ENSG00000122966	CIT	11113,79947	ENST00000488203;ENST00000392521;ENST00000536008;ENST00000544800;ENST00000543324;ENST00000545913;ENST00000469414;ENST00000543239;ENST00000541841;ENST00000392520;ENST00000538073;ENST00000546026;ENST00000261833;ENST00000544872;ENST00000544588	GO:0000166(nucleotide binding);GO:0000278(mitotic cell cycle);GO:0000281(mitotic cytokinesis);GO:0004672(protein kinase activity);GO:0004674(protein serine/threonine kinase activity);GO:0005515(protein binding);GO:0005524(ATP binding);GO:0005737(cytoplasm);GO:0005829(cytosol);GO:0005856(cytoskeleton);GO:0006468(protein phosphorylation);GO:0007049(cell cycle);GO:0007275(multicellular organism deve…	NA	K16308	EC:2.7.11.1	citron rho-interacting serine/threonine kinase [Source:HGNC Symbol;Acc:HGNC:1985]	retained_intron;protein_coding;processed_transcript	NA	R_HSA_194315(Signaling_by_Rho_GTPases);R_HSA_9012999(RHO_GTPase_cycle);R_HSA_9013106(RHOC_GTPase_cycle);R_HSA_9013149(RAC1_GTPase_cycle);R_HSA_9716542(Signaling_by_Rho_GTPases,_Miro_GTPases_and_RHOBTB3);R_HSA_195258(RHO_GTPase_Effectors);R_HSA_162582(Signal_Transduction);R_HSA_9013026(RHOB_GTPase_cycle);R_HSA_8980692(RHOA_GTPase_cycle);R_HSA_5625900(RHO_GTPases_activate_CIT)	2.77859	4.20369	3.82596	7.58021	7.2241	7.53693	0.483779	-1.04758	1.60515e-12	1.83285e-10	down	yes
ENSG00000135318	NT5E	4907	ENST00000369651;ENST00000257770;ENST00000416334;ENST00000369646;ENST00000437581	GO:0000166(nucleotide binding);GO:0005515(protein binding);GO:0005654(nucleoplasm);GO:0005829(cytosol);GO:0005886(plasma membrane);GO:0006195(purine nucleotide catabolic process);GO:0006196(AMP catabolic process);GO:0006259(DNA metabolic process);GO:0007159(leukocyte cell-cell adhesion);GO:0008253(5'-nucleotidase activity);GO:0009166(nucleotide catabolic process);GO:0009986(cell surface);GO:00160…	00230(Purine metabolism);00240(Pyrimidine metabolism);00760(Nicotinate and nicotinamide metabolism);00760(Nicotinate and nicotinamide metabolism)	K19970	EC:3.1.3.5	5'-nucleotidase ecto [Source:HGNC Symbol;Acc:HGNC:8021]	protein_coding	DOID:1240(leukemia);DOID:2531(hematologic_cancer);DOID:0050687(cell_type_cancer);DOID:1037(lymphoblastic_leukemia);DOID:4(disease);DOID:866(vein_disease);DOID:162(cancer);DOID:1909(melanoma);DOID:799(varicose_veins);DOID:14566(disease_of_cellular_proliferation);DOID:1036(chronic_leukemia);DOID:1287(cardiovascular_system_disease);DOID:0060083(immune_system_cancer);DOID:178(vascular_disease);DOID:9…	R_HSA_196854(Metabolism_of_vitamins_and_cofactors);R_HSA_8956319(Nucleobase_catabolism);R_HSA_9658195(Leishmania_infection);R_HSA_9660826(Purinergic_signaling_in_leishmaniasis_infection);R_HSA_196849(Metabolism_of_water_soluble_vitamins_and_cofactors);R_HSA_73621(Pyrimidine_catabolism);R_HSA_9664424(Cell_recruitment_(pro_inflammatory_response));R_HSA_15869(Metabolism_of_nucleotides);R_HSA_5663205…	90.5362	113.189	115.692	198.542	183.848	191.912	0.556183	-0.846369	1.61972e-12	1.84264e-10	down	no
ENSG00000184661	CDCA2	157313	ENST00000380665;ENST00000330560;ENST00000523454;ENST00000518225	GO:0005634(nucleus);GO:0005654(nucleoplasm);GO:0005694(chromosome);GO:0005829(cytosol);GO:0007049(cell cycle);GO:0007059(chromosome segregation);GO:0035307(positive regulation of protein dephosphorylation);GO:0051301(cell division);GO:0051301(cell division)	NA	K17590	NA	cell division cycle associated 2 [Source:HGNC Symbol;Acc:HGNC:14623]	protein_coding;processed_transcript	NA	NA	5.34156	7.33844	6.88291	13.5951	12.1768	14.2809	0.488429	-1.03378	1.62807e-12	1.84531e-10	down	yes
ENSG00000167601	AXL	558	ENST00000359092;ENST00000301178;ENST00000593513;ENST00000599659;ENST00000594880	GO:0000166(nucleotide binding);GO:0001618(virus receptor activity);GO:0001764(neuron migration);GO:0001779(natural killer cell differentiation);GO:0001786(phosphatidylserine binding);GO:0001818(negative regulation of cytokine production);GO:0001961(positive regulation of cytokine-mediated signaling pathway);GO:0001974(blood vessel remodeling);GO:0002376(immune system process);GO:0004672(protein k…	01521(EGFR tyrosine kinase inhibitor resistance);01521(EGFR tyrosine kinase inhibitor resistance)	NA	NA	AXL receptor tyrosine kinase [Source:HGNC Symbol;Acc:HGNC:905]	protein_coding;retained_intron;processed_transcript	DOID:18(urinary_system_disease);DOID:3996(urinary_system_cancer);DOID:1324(lung_cancer);DOID:2377(multiple_sclerosis);DOID:0050687(cell_type_cancer);DOID:1115(sarcoma);DOID:4(disease);DOID:3451(skin_carcinoma);DOID:3151(skin_squamous_cell_carcinoma);DOID:12556(acute_kidney_tubular_necrosis);DOID:1749(squamous_cell_carcinoma);DOID:1289(neurodegenerative_disease);DOID:1752(ocular_melanoma);DOID:557…	R_HSA_194138(Signaling_by_VEGF);R_HSA_4420097(VEGFA_VEGFR2_Pathway);R_HSA_162582(Signal_Transduction);R_HSA_9006934(Signaling_by_Receptor_Tyrosine_Kinases)	83.8851	139.04	148.167	252.629	340.387	316.383	0.408064	-1.29313	1.88933e-12	2.13356e-10	down	yes
ENSG00000174705	SH3PXD2B	285590	ENST00000311601;ENST00000523651;ENST00000636523;ENST00000518522	GO:0001501(skeletal system development);GO:0001654(eye development);GO:0002051(osteoblast fate commitment);GO:0002102(podosome);GO:0005515(protein binding);GO:0005737(cytoplasm);GO:0006801(superoxide metabolic process);GO:0007507(heart development);GO:0010314(phosphatidylinositol-5-phosphate binding);GO:0010628(positive regulation of gene expression);GO:0016176(superoxide-generating NADPH oxidase…	NA	NA	NA	SH3 and PX domains 2B [Source:HGNC Symbol;Acc:HGNC:29242]	protein_coding;processed_transcript	NA	NA	3.77763	3.87158	4.24291	1.98025	1.72954	1.64855	2.21937	1.15015	2.03928e-12	2.29445e-10	up	yes
ENSG00000127528	KLF2	10365	ENST00000248071	GO:0000122(negative regulation of transcription by RNA polymerase II);GO:0000790(nuclear chromatin);GO:0000902(cell morphogenesis);GO:0000976(transcription regulatory region sequence-specific DNA binding);GO:0000981(DNA-binding transcription factor activity, RNA polymerase II-specific);GO:0001701(in utero embryonic development);GO:0003676(nucleic acid binding);GO:0003677(DNA binding);GO:0003700(D…	04068(FoxO signaling pathway);04371(Apelin signaling pathway);05418(Fluid shear stress and atherosclerosis)	K17845	NA	Kruppel like factor 2 [Source:HGNC Symbol;Acc:HGNC:6347]	protein_coding	DOID:630(genetic_disease);DOID:4(disease);DOID:0050177(monogenic_disease);DOID:0050828(artery_disease);DOID:1192(peripheral_nervous_system_neoplasm);DOID:2349(arteriosclerosis);DOID:1485(cystic_fibrosis);DOID:4194(glucose_metabolism_disease);DOID:0050739(autosomal_genetic_disease);DOID:0050737(autosomal_recessive_disease);DOID:0014667(disease_of_metabolism);DOID:2621(autonomic_nervous_system_neop…	NA	0.841793	0.998209	0.933923	3.28536	2.87301	2.46821	0.321555	-1.63686	2.10463e-12	2.35934e-10	down	yes
ENSG00000144810	COL8A1	1295	ENST00000652472;ENST00000621757;ENST00000463753;ENST00000452013;ENST00000474648;ENST00000273342;ENST00000483969;ENST00000261037;ENST00000462604	GO:0001525(angiogenesis);GO:0005201(extracellular matrix structural constituent);GO:0005515(protein binding);GO:0005576(extracellular region);GO:0005581(collagen trimer);GO:0005591(collagen type VIII trimer);GO:0005604(basement membrane);GO:0005615(extracellular space);GO:0005788(endoplasmic reticulum lumen);GO:0007155(cell adhesion);GO:0010811(positive regulation of cell-substrate adhesion);GO:0…	NA	NA	NA	collagen type VIII alpha 1 chain [Source:HGNC Symbol;Acc:HGNC:2215]	protein_coding;processed_transcript	DOID:5679(retinal_disease);DOID:4(disease);DOID:8466(retinal_degeneration);DOID:863(nervous_system_disease);DOID:1492(eye_and_adnexa_disease);DOID:1067(open_angle_glaucoma);DOID:0050155(sensory_system_disease);DOID:1686(glaucoma);DOID:5614(eye_disease);DOID:10124(corneal_disease);DOID:1070(primary_open_angle_glaucoma);DOID:10126(keratoconus);DOID:7(disease_of_anatomical_entity)	R_HSA_1474290(Collagen_formation);R_HSA_1442490(Collagen_degradation);R_HSA_1474244(Extracellular_matrix_organization);R_HSA_1650814(Collagen_biosynthesis_and_modifying_enzymes);R_HSA_8948216(Collagen_chain_trimerization);R_HSA_2022090(Assembly_of_collagen_fibrils_and_other_multimeric_structures);R_HSA_216083(Integrin_cell_surface_interactions);R_HSA_1474228(Degradation_of_the_extracellular_matri…	6.39738	5.33799	5.75678	10.0708	17.0792	16.8187	0.397833	-1.32977	2.12672e-12	2.37543e-10	down	yes
ENSG00000121621	KIF18A	81930	ENST00000263181;ENST00000533466;ENST00000531047;ENST00000526288	GO:0000070(mitotic sister chromatid segregation);GO:0000166(nucleotide binding);GO:0000776(kinetochore);GO:0001726(ruffle);GO:0003777(microtubule motor activity);GO:0003779(actin binding);GO:0005515(protein binding);GO:0005524(ATP binding);GO:0005634(nucleus);GO:0005737(cytoplasm);GO:0005815(microtubule organizing center);GO:0005828(kinetochore microtubule);GO:0005829(cytosol);GO:0005856(cytoskel…	NA	K10401	NA	kinesin family member 18A [Source:HGNC Symbol;Acc:HGNC:29441]	protein_coding;retained_intron	DOID:850(lung_disease);DOID:4(disease);DOID:1579(respiratory_system_disease);DOID:10320(asbestosis);DOID:162(cancer);DOID:10316(pneumoconiosis);DOID:3082(interstitial_lung_disease);DOID:14566(disease_of_cellular_proliferation);DOID:0050161(lower_respiratory_tract_disease);DOID:7(disease_of_anatomical_entity)	R_HSA_194315(Signaling_by_Rho_GTPases);R_HSA_6811442(Intra_Golgi_and_retrograde_Golgi_to_ER_traffic);R_HSA_141444(Amplification__of_signal_from_unattached__kinetochores_via_a_MAD2__inhibitory_signal);R_HSA_9648025(EML4_and_NUDC_in_mitotic_spindle_formation);R_HSA_69620(Cell_Cycle_Checkpoints);R_HSA_2467813(Separation_of_Sister_Chromatids);R_HSA_5653656(Vesicle_mediated_transport);R_HSA_68886(M_Ph…	3.83207	4.60634	5.51568	9.66618	9.28375	10.8166	0.468785	-1.093	2.45275e-12	2.72966e-10	down	yes
ENSG00000185483	ROR1	4919,6095	ENST00000371080;ENST00000371079;ENST00000545203;ENST00000482426	GO:0000166(nucleotide binding);GO:0001725(stress fiber);GO:0004672(protein kinase activity);GO:0004714(transmembrane receptor protein tyrosine kinase activity);GO:0005515(protein binding);GO:0005524(ATP binding);GO:0005737(cytoplasm);GO:0005886(plasma membrane);GO:0005887(integral component of plasma membrane);GO:0006468(protein phosphorylation);GO:0007169(transmembrane receptor protein tyrosine …	04310(Wnt signaling pathway);04310(Wnt signaling pathway)	K05122	EC:2.7.10.1	receptor tyrosine kinase like orphan receptor 1 [Source:HGNC Symbol;Acc:HGNC:10256]	protein_coding;processed_transcript	DOID:3996(urinary_system_cancer);DOID:1240(leukemia);DOID:2531(hematologic_cancer);DOID:1037(lymphoblastic_leukemia);DOID:4(disease);DOID:2154(nephroblastoma);DOID:162(cancer);DOID:14566(disease_of_cellular_proliferation);DOID:1036(chronic_leukemia);DOID:5183(hereditary_Wilms'_tumor);DOID:263(kidney_cancer);DOID:0060083(immune_system_cancer);DOID:1040(chronic_lymphocytic_leukemia);DOID:0050686(or…	R_HSA_5140745(WNT5A_dependent_internalization_of_FZD2,_FZD5_and_ROR2);R_HSA_195721(Signaling_by_WNT);R_HSA_3858494(Beta_catenin_independent_WNT_signaling);R_HSA_4086400(PCP/CE_pathway);R_HSA_162582(Signal_Transduction)	2.41276	4.00409	4.06868	7.38849	9.47001	9.32379	0.400482	-1.32019	2.48817e-12	2.75909e-10	down	yes
ENSG00000130508	PXDN	7837	ENST00000252804;ENST00000493779;ENST00000478155;ENST00000477810;ENST00000453308;ENST00000425171;ENST00000493654;ENST00000465809;ENST00000433670;ENST00000483018;ENST00000477093	GO:0001960(negative regulation of cytokine-mediated signaling pathway);GO:0004601(peroxidase activity);GO:0005152(interleukin-1 receptor antagonist activity);GO:0005201(extracellular matrix structural constituent);GO:0005515(protein binding);GO:0005576(extracellular region);GO:0005615(extracellular space);GO:0005783(endoplasmic reticulum);GO:0006955(immune response);GO:0006979(response to oxidati…	NA	K19511	EC:1.11.1.7	peroxidasin [Source:HGNC Symbol;Acc:HGNC:14966]	protein_coding;retained_intron;processed_transcript;nonsense_mediated_decay	NA	R_HSA_1474290(Collagen_formation);R_HSA_1474244(Extracellular_matrix_organization);R_HSA_2022090(Assembly_of_collagen_fibrils_and_other_multimeric_structures);R_HSA_2243919(Crosslinking_of_collagen_fibrils)	10.2088	12.8756	13.371	21.2418	22.9434	22.3769	0.547692	-0.868563	2.5033e-12	2.76588e-10	down	no
ENSG00000188042	ARL4C	10123	ENST00000390645;ENST00000339728	GO:0000166(nucleotide binding);GO:0003924(GTPase activity);GO:0005515(protein binding);GO:0005525(GTP binding);GO:0005634(nucleus);GO:0005737(cytoplasm);GO:0005829(cytosol);GO:0005886(plasma membrane);GO:0006886(intracellular protein transport);GO:0016020(membrane);GO:0016192(vesicle-mediated transport);GO:0030175(filopodium);GO:0032456(endocytic recycling);GO:0042995(cell projection);GO:0043014(…	NA	K07945	NA	ADP ribosylation factor like GTPase 4C [Source:HGNC Symbol;Acc:HGNC:698]	protein_coding	NA	R_HSA_9006931(Signaling_by_Nuclear_Receptors);R_HSA_9024446(NR1H2_and_NR1H3_mediated_signaling);R_HSA_9029569(NR1H3_&_NR1H2_regulate_gene_expression_linked_to_cholesterol_transport_and_efflux);R_HSA_162582(Signal_Transduction)	33.459	31.7432	30.259	14.645	17.7538	15.782	1.98131	0.986457	2.51715e-12	2.77121e-10	up	no
ENSG00000148773	MKI67	4288	ENST00000368654;ENST00000368653;ENST00000484853;ENST00000478293;ENST00000464771	GO:0000166(nucleotide binding);GO:0000793(condensed chromosome);GO:0003677(DNA binding);GO:0003723(RNA binding);GO:0005515(protein binding);GO:0005524(ATP binding);GO:0005634(nucleus);GO:0005654(nucleoplasm);GO:0005694(chromosome);GO:0005730(nucleolus);GO:0007049(cell cycle);GO:0007088(regulation of mitotic nuclear division);GO:0008022(protein C-terminus binding);GO:0008283(cell population prolif…	NA	K17582	NA	marker of proliferation Ki-67 [Source:HGNC Symbol;Acc:HGNC:7107]	protein_coding;processed_transcript	DOID:684(hepatocellular_carcinoma);DOID:3996(urinary_system_cancer);DOID:2615(papilloma);DOID:2394(ovarian_cancer);DOID:1240(leukemia);DOID:934(viral_infectious_disease);DOID:1612(breast_cancer);DOID:2531(hematologic_cancer);DOID:3744(cervical_squamous_cell_carcinoma);DOID:869(cholesteatoma);DOID:1324(lung_cancer);DOID:11433(middle_ear_cholesteatoma);DOID:4114(uterine_body_mixed_cancer);DOID:3405…	NA	17.2129	30.8856	27.5064	52.5712	60.3683	62.0773	0.431987	-1.21094	2.55294e-12	2.80057e-10	down	yes
ENSG00000111799	COL12A1	1303	ENST00000345356;ENST00000322507;ENST00000483888;ENST00000486533;ENST00000419671;ENST00000425443;ENST00000493109;ENST00000474564	GO:0005515(protein binding);GO:0005576(extracellular region);GO:0005581(collagen trimer);GO:0005595(collagen type XII trimer);GO:0005615(extracellular space);GO:0005788(endoplasmic reticulum lumen);GO:0007155(cell adhesion);GO:0030020(extracellular matrix structural constituent conferring tensile strength);GO:0030199(collagen fibril organization);GO:0035987(endodermal cell differentiation);GO:006…	04974(Protein digestion and absorption);04974(Protein digestion and absorption)	NA	NA	collagen type XII alpha 1 chain [Source:HGNC Symbol;Acc:HGNC:2188]	protein_coding;retained_intron	NA	R_HSA_1474290(Collagen_formation);R_HSA_1442490(Collagen_degradation);R_HSA_1474244(Extracellular_matrix_organization);R_HSA_1650814(Collagen_biosynthesis_and_modifying_enzymes);R_HSA_8948216(Collagen_chain_trimerization);R_HSA_2022090(Assembly_of_collagen_fibrils_and_other_multimeric_structures);R_HSA_1474228(Degradation_of_the_extracellular_matrix)	3.06113	4.61373	4.12679	6.96949	12.7769	13.3788	0.356274	-1.48894	2.58842e-12	2.82939e-10	down	yes
ENSG00000153531	ADPRHL1	113622	ENST00000612156;ENST00000356501;ENST00000413169;ENST00000375418	GO:0000287(magnesium ion binding);GO:0003875(ADP-ribosylarginine hydrolase activity);GO:0016787(hydrolase activity);GO:0051725(protein de-ADP-ribosylation);GO:0051725(protein de-ADP-ribosylation)	NA	NA	NA	ADP-ribosylhydrolase like 1 [Source:HGNC Symbol;Acc:HGNC:21303]	protein_coding	NA	NA	2.10613	1.82774	1.98205	0.898471	0.687356	0.75523	2.52703	1.33744	2.8377e-12	3.09087e-10	up	yes
ENSG00000210082	MT-RNR2		ENST00000387347	NA	NA	NA	NA	mitochondrially encoded 16S rRNA [Source:HGNC Symbol;Acc:HGNC:7471]	Mt_rRNA	NA	R_HSA_6785470(tRNA_processing_in_the_mitochondrion);R_HSA_72312(rRNA_processing);R_HSA_6793080(rRNA_modification_in_the_mitochondrion);R_HSA_5389840(Mitochondrial_translation_elongation);R_HSA_72306(tRNA_processing);R_HSA_8953854(Metabolism_of_RNA);R_HSA_5368286(Mitochondrial_translation_initiation);R_HSA_8868766(rRNA_processing_in_the_mitochondrion);R_HSA_5419276(Mitochondrial_translation_termin…	7253.72	6861.39	7305.21	4015.15	2978.37	3317.69	2.07738	1.05477	3.1675e-12	3.43791e-10	up	yes
ENSG00000120658	ENOX1	55068	ENST00000261488;ENST00000482207	GO:0003676(nucleic acid binding);GO:0003723(RNA binding);GO:0005515(protein binding);GO:0005576(extracellular region);GO:0005615(extracellular space);GO:0005886(plasma membrane);GO:0007624(ultradian rhythm);GO:0009897(external side of plasma membrane);GO:0016020(membrane);GO:0016491(oxidoreductase activity);GO:0048511(rhythmic process);GO:0055114(oxidation-reduction process);GO:0055114(oxidation-…	NA	NA	NA	ecto-NOX disulfide-thiol exchanger 1 [Source:HGNC Symbol;Acc:HGNC:25474]	protein_coding;processed_transcript	NA	NA	0.44842	0.626186	0.723678	1.95986	2.05473	2.30317	0.284639	-1.81279	3.44068e-12	3.72127e-10	down	yes
ENSG00000112081	SRSF3	6428	ENST00000373715;ENST00000620242;ENST00000614136;ENST00000613941;ENST00000620941;ENST00000620389;ENST00000339436;ENST00000477442	GO:0000381(regulation of alternative mRNA splicing, via spliceosome);GO:0000398(mRNA splicing, via spliceosome);GO:0003676(nucleic acid binding);GO:0003723(RNA binding);GO:0005515(protein binding);GO:0005634(nucleus);GO:0005654(nucleoplasm);GO:0005737(cytoplasm);GO:0006397(mRNA processing);GO:0006405(RNA export from nucleus);GO:0006406(mRNA export from nucleus);GO:0008380(RNA splicing);GO:0016607…	03040(Spliceosome);05168(Herpes simplex virus 1 infection);05168(Herpes simplex virus 1 infection)	NA	NA	serine and arginine rich splicing factor 3 [Source:HGNC Symbol;Acc:HGNC:10785]	protein_coding;retained_intron;nonsense_mediated_decay	DOID:2394(ovarian_cancer);DOID:4(disease);DOID:162(cancer);DOID:2151(malignant_ovarian_surface_epithelial_stromal_neoplasm);DOID:14566(disease_of_cellular_proliferation);DOID:120(female_reproductive_organ_cancer);DOID:4001(ovarian_carcinoma);DOID:2152(ovary_epithelial_cancer);DOID:0050686(organ_system_cancer);DOID:193(reproductive_organ_cancer)	R_HSA_72202(Transport_of_Mature_Transcript_to_Cytoplasm);R_HSA_74160(Gene_expression_(Transcription));R_HSA_72163(mRNA_Splicing_Major_Pathway);R_HSA_159236(Transport_of_Mature_mRNA_derived_from_an_Intron_Containing_Transcript);R_HSA_73856(RNA_Polymerase_II_Transcription_Termination);R_HSA_8953854(Metabolism_of_RNA);R_HSA_73857(RNA_Polymerase_II_Transcription);R_HSA_72203(Processing_of_Capped_Intr…	32.1303	28.1588	29.5771	60.5612	50.6008	56.386	0.536361	-0.898724	3.96886e-12	4.27746e-10	down	no
ENSG00000105649	RAB3A	5864	ENST00000222256;ENST00000464076;ENST00000481914;ENST00000515410	GO:0000166(nucleotide binding);GO:0001669(acrosomal vesicle);GO:0001671(ATPase activator activity);GO:0001778(plasma membrane repair);GO:0003016(respiratory system process);GO:0003924(GTPase activity);GO:0005515(protein binding);GO:0005525(GTP binding);GO:0005737(cytoplasm);GO:0005764(lysosome);GO:0005768(endosome);GO:0005829(cytosol);GO:0005886(plasma membrane);GO:0006887(exocytosis);GO:0006904(…	04721(Synaptic vesicle cycle);04911(Insulin secretion);04911(Insulin secretion)	K07882	NA	RAB3A, member RAS oncogene family [Source:HGNC Symbol;Acc:HGNC:9777]	protein_coding;retained_intron	DOID:0060037(developmental_disorder_of_mental_health);DOID:0060040(pervasive_developmental_disorder);DOID:4(disease);DOID:1059(intellectual_disability);DOID:0060041(autism_spectrum_disorder);DOID:12849(autistic_disorder);DOID:150(disease_of_mental_health);DOID:0060038(specific_developmental_disorder)	R_HSA_597592(Post_translational_protein_modification);R_HSA_8873719(RAB_geranylgeranylation);R_HSA_212676(Dopamine_Neurotransmitter_Release_Cycle);R_HSA_5653656(Vesicle_mediated_transport);R_HSA_181429(Serotonin_Neurotransmitter_Release_Cycle);R_HSA_199991(Membrane_Trafficking);R_HSA_9709957(Sensory_Perception);R_HSA_168249(Innate_Immune_System);R_HSA_9662360(Sensory_processing_of_sound_by_inner_…	3.24016	2.91047	3.01626	0.875425	0.613003	0.755877	4.08452	2.03017	4.10158e-12	4.40504e-10	up	yes
ENSG00000112149	CD83	9308	ENST00000379153	GO:0005515(protein binding);GO:0005886(plasma membrane);GO:0005887(integral component of plasma membrane);GO:0006952(defense response);GO:0006959(humoral immune response);GO:0007165(signal transduction);GO:0009897(external side of plasma membrane);GO:0014070(response to organic cyclic compound);GO:0016020(membrane);GO:0016021(integral component of membrane);GO:0032713(negative regulation of inter…	NA	NA	NA	CD83 molecule [Source:HGNC Symbol;Acc:HGNC:1703]	protein_coding	DOID:0080001(bone_disease);DOID:14203(childhood_type_dermatomyositis);DOID:1240(leukemia);DOID:2531(hematologic_cancer);DOID:17(musculoskeletal_system_disease);DOID:630(genetic_disease);DOID:0050687(cell_type_cancer);DOID:1037(lymphoblastic_leukemia);DOID:4(disease);DOID:0050177(monogenic_disease);DOID:3121(gallbladder_cancer);DOID:0050739(autosomal_genetic_disease);DOID:0050737(autosomal_recessi…	NA	4.92705	6.28837	5.854	12.1119	10.6733	12.2062	0.487818	-1.03558	4.16129e-12	4.45359e-10	down	yes
ENSG00000101335	MYL9	10398	ENST00000279022;ENST00000346786	GO:0001725(stress fiber);GO:0005509(calcium ion binding);GO:0005829(cytosol);GO:0005859(muscle myosin complex);GO:0006936(muscle contraction);GO:0006937(regulation of muscle contraction);GO:0008307(structural constituent of muscle);GO:0016459(myosin complex);GO:0016460(myosin II complex);GO:0030018(Z disc);GO:0032036(myosin heavy chain binding);GO:0045652(regulation of megakaryocyte differentiati…	04022(cGMP-PKG signaling pathway);04024(cAMP signaling pathway);04270(Vascular smooth muscle contraction);04360(Axon guidance);04510(Focal adhesion);04530(Tight junction);04670(Leukocyte transendothelial migration);04810(Regulation of actin cytoskeleton);04921(Oxytocin signaling pathway);04921(Oxytocin signaling pathway)	K12755	NA	myosin light chain 9 [Source:HGNC Symbol;Acc:HGNC:15754]	protein_coding	DOID:6000(congestive_heart_failure);DOID:4(disease);DOID:114(heart_disease);DOID:1287(cardiovascular_system_disease);DOID:7(disease_of_anatomical_entity)	R_HSA_212436(Generic_Transcription_Pathway);R_HSA_194315(Signaling_by_Rho_GTPases);R_HSA_5627123(RHO_GTPases_activate_PAKs);R_HSA_5627117(RHO_GTPases_Activate_ROCKs);R_HSA_5625740(RHO_GTPases_activate_PKNs);R_HSA_8936459(RUNX1_regulates_genes_involved_in_megakaryocyte_differentiation_and_platelet_function);R_HSA_397014(Muscle_contraction);R_HSA_373755(Semaphorin_interactions);R_HSA_9716542(Signal…	16.4981	17.405	15.2947	27.6339	38.7675	33.5378	0.492277	-1.02246	4.20359e-12	4.48325e-10	down	yes
ENSG00000156253	RWDD2B	10069	ENST00000466746;ENST00000493196;ENST00000472184;ENST00000486719;ENST00000481411;ENST00000286777;ENST00000471269	GO:0003674(molecular_function);GO:0005515(protein binding);GO:0005575(cellular_component);GO:0008150(biological_process);GO:0008150(biological_process)	NA	NA	NA	RWD domain containing 2B [Source:HGNC Symbol;Acc:HGNC:1302]	retained_intron;protein_coding;processed_transcript	NA	NA	8.72774	9.354	10.0017	3.66446	4.71318	4.3941	2.19888	1.13677	4.23476e-12	4.50087e-10	up	yes
ENSG00000136205	TNS3	64759	ENST00000311160;ENST00000457718;ENST00000413551;ENST00000434451;ENST00000428457;ENST00000474346;ENST00000485555;ENST00000442536	GO:0005515(protein binding);GO:0005829(cytosol);GO:0005925(focal adhesion);GO:0008284(positive regulation of cell population proliferation);GO:0016477(cell migration);GO:0030054(cell junction);GO:0035556(intracellular signal transduction);GO:0048286(lung alveolus development);GO:0048286(lung alveolus development)	NA	K18080	NA	tensin 3 [Source:HGNC Symbol;Acc:HGNC:21616]	protein_coding;processed_transcript;retained_intron	DOID:4(disease);DOID:657(adenoma);DOID:14566(disease_of_cellular_proliferation);DOID:0060072(benign_neoplasm);DOID:0060084(cell_type_benign_neoplasm)	R_HSA_6806834(Signaling_by_MET);R_HSA_162582(Signal_Transduction);R_HSA_8875513(MET_interacts_with_TNS_proteins);R_HSA_8875878(MET_promotes_cell_motility);R_HSA_9006934(Signaling_by_Receptor_Tyrosine_Kinases)	4.89662	5.16224	5.08541	8.1332	10.7667	9.74763	0.528641	-0.919641	4.4564e-12	4.7201e-10	down	no
ENSG00000119714	GPR68	8111	ENST00000650645;ENST00000535815;ENST00000529300;ENST00000529102;ENST00000531499	GO:0004930(G protein-coupled receptor activity);GO:0005886(plasma membrane);GO:0005887(integral component of plasma membrane);GO:0006954(inflammatory response);GO:0007165(signal transduction);GO:0007186(G protein-coupled receptor signaling pathway);GO:0016020(membrane);GO:0016021(integral component of membrane);GO:0032024(positive regulation of insulin secretion);GO:0035774(positive regulation of…	NA	K08408	NA	G protein-coupled receptor 68 [Source:HGNC Symbol;Acc:HGNC:4519]	protein_coding;processed_transcript	DOID:4(disease);DOID:162(cancer);DOID:14566(disease_of_cellular_proliferation)	R_HSA_373076(Class_A/1_(Rhodopsin_like_receptors));R_HSA_500792(GPCR_ligand_binding);R_HSA_162582(Signal_Transduction);R_HSA_416476(G_alpha_(q)_signalling_events);R_HSA_388396(GPCR_downstream_signalling);R_HSA_372790(Signaling_by_GPCR)	12.2661	16.1484	16.3659	29.0308	30.795	27.226	0.514411	-0.959007	4.61756e-12	4.87399e-10	down	no
ENSG00000170545	SMAGP	57228	ENST00000380103;ENST00000603864;ENST00000603798;ENST00000398453;ENST00000605426;ENST00000603838;ENST00000604188;ENST00000605627	GO:0005515(protein binding);GO:0005654(nucleoplasm);GO:0005886(plasma membrane);GO:0016020(membrane);GO:0016021(integral component of membrane);GO:0030054(cell junction);GO:0030659(cytoplasmic vesicle membrane);GO:0031410(cytoplasmic vesicle);GO:0031410(cytoplasmic vesicle)	NA	NA	NA	small cell adhesion glycoprotein [Source:HGNC Symbol;Acc:HGNC:26918]	nonsense_mediated_decay;protein_coding	NA	NA	4.49463	6.40998	5.20242	11.235	11.652	10.8694	0.477155	-1.06747	4.7466e-12	4.99304e-10	down	yes
ENSG00000276850	AC245041		ENST00000668134;ENST00000610809;ENST00000613389;ENST00000618306;ENST00000479781	NA	NA	NA	NA	novel transcript	lncRNA	NA	NA	0.469598	1.42884	1.48267	3.93257	6.70009	6.77022	0.194285	-2.36376	4.91422e-12	5.15171e-10	down	yes
ENSG00000145907	G3BP1	10146	ENST00000520177;ENST00000356245;ENST00000519832;ENST00000394123;ENST00000518726;ENST00000522666;ENST00000522367;ENST00000520006;ENST00000517947;ENST00000507878;ENST00000522761;ENST00000523519;ENST00000520578	GO:0000166(nucleotide binding);GO:0002376(immune system process);GO:0003676(nucleic acid binding);GO:0003677(DNA binding);GO:0003678(DNA helicase activity);GO:0003723(RNA binding);GO:0003724(RNA helicase activity);GO:0003729(mRNA binding);GO:0004386(helicase activity);GO:0004518(nuclease activity);GO:0004519(endonuclease activity);GO:0005515(protein binding);GO:0005524(ATP binding);GO:0005634(nuc…	NA	K17265	3.6.4.13;EC:3.6.4.12	G3BP stress granule assembly factor 1 [Source:HGNC Symbol;Acc:HGNC:30292]	nonsense_mediated_decay;protein_coding;retained_intron	DOID:934(viral_infectious_disease);DOID:0050687(cell_type_cancer);DOID:0050117(disease_by_infectious_agent);DOID:4(disease);DOID:3298(vaccinia);DOID:1749(squamous_cell_carcinoma);DOID:409(liver_disease);DOID:77(gastrointestinal_system_disease);DOID:5041(esophageal_cancer);DOID:1883(hepatitis_C);DOID:162(cancer);DOID:3119(gastrointestinal_system_cancer);DOID:14566(disease_of_cellular_proliferation…	NA	18.2226	19.2594	19.1422	30.5562	30.0339	30.8892	0.618984	-0.692026	5.04899e-12	5.275e-10	down	no
ENSG00000168209	DDIT4	54541	ENST00000307365;ENST00000471240;ENST00000473155	GO:0001666(response to hypoxia);GO:0001764(neuron migration);GO:0005622(intracellular);GO:0005737(cytoplasm);GO:0005739(mitochondrion);GO:0005829(cytosol);GO:0006915(apoptotic process);GO:0007420(brain development);GO:0009968(negative regulation of signal transduction);GO:0010801(negative regulation of peptidyl-threonine phosphorylation);GO:0030182(neuron differentiation);GO:0032006(regulation of…	04140(Autophagy - animal);04150(mTOR signaling pathway);04151(PI3K-Akt signaling pathway);05206(MicroRNAs in cancer);05206(MicroRNAs in cancer)	K08270	NA	DNA damage inducible transcript 4 [Source:HGNC Symbol;Acc:HGNC:24944]	protein_coding;retained_intron	DOID:1307(dementia);DOID:1324(lung_cancer);DOID:630(genetic_disease);DOID:0050687(cell_type_cancer);DOID:4(disease);DOID:0050177(monogenic_disease);DOID:1749(squamous_cell_carcinoma);DOID:1289(neurodegenerative_disease);DOID:0050736(autosomal_dominant_disease);DOID:0050739(autosomal_genetic_disease);DOID:13515(tuberous_sclerosis);DOID:3905(lung_carcinoma);DOID:162(cancer);DOID:10652(Alzheimer's_d…	R_HSA_212436(Generic_Transcription_Pathway);R_HSA_74160(Gene_expression_(Transcription));R_HSA_3700989(Transcriptional_Regulation_by_TP53);R_HSA_73857(RNA_Polymerase_II_Transcription);R_HSA_5628897(TP53_Regulates_Metabolic_Genes)	135.713	106.027	106.099	49.8565	58.8363	51.2553	2.17469	1.12081	5.3791e-12	5.60083e-10	up	yes
ENSG00000145833	DDX46	9879	ENST00000452510;ENST00000505592;ENST00000354283;ENST00000506332;ENST00000509255;ENST00000503946;ENST00000507392;ENST00000507053;ENST00000628477;ENST00000513987;ENST00000509178;ENST00000513592	GO:0000166(nucleotide binding);GO:0000398(mRNA splicing, via spliceosome);GO:0001650(fibrillar center);GO:0003676(nucleic acid binding);GO:0003723(RNA binding);GO:0003724(RNA helicase activity);GO:0004386(helicase activity);GO:0005524(ATP binding);GO:0005634(nucleus);GO:0005654(nucleoplasm);GO:0006397(mRNA processing);GO:0008380(RNA splicing);GO:0015030(Cajal body);GO:0016020(membrane);GO:0016607…	03040(Spliceosome);03040(Spliceosome)	K12811	EC:3.6.4.13	DEAD-box helicase 46 [Source:HGNC Symbol;Acc:HGNC:18681]	protein_coding;retained_intron;nonsense_mediated_decay;processed_transcript	NA	R_HSA_72163(mRNA_Splicing_Major_Pathway);R_HSA_8953854(Metabolism_of_RNA);R_HSA_72203(Processing_of_Capped_Intron_Containing_Pre_mRNA);R_HSA_72172(mRNA_Splicing)	8.95468	9.57672	8.74533	14.7339	15.0196	15.681	0.600354	-0.736115	5.5482e-12	5.75738e-10	down	no
ENSG00000123933	MXD4	10608	ENST00000337190;ENST00000510822;ENST00000515378;ENST00000513372;ENST00000513380	GO:0000122(negative regulation of transcription by RNA polymerase II);GO:0000790(nuclear chromatin);GO:0000981(DNA-binding transcription factor activity, RNA polymerase II-specific);GO:0003677(DNA binding);GO:0005515(protein binding);GO:0005634(nucleus);GO:0046983(protein dimerization activity);GO:0046983(protein dimerization activity)	NA	K09114	NA	MAX dimerization protein 4 [Source:HGNC Symbol;Acc:HGNC:13906]	protein_coding;nonsense_mediated_decay;processed_transcript;retained_intron	NA	R_HSA_1236394(Signaling_by_ERBB4);R_HSA_162582(Signal_Transduction);R_HSA_1251985(Nuclear_signaling_by_ERBB4);R_HSA_9006934(Signaling_by_Receptor_Tyrosine_Kinases)	18.8585	14.1579	14.9276	6.8017	7.66471	7.30773	2.20188	1.13874	5.68628e-12	5.8808e-10	up	yes
ENSG00000197467	COL13A1	1305	ENST00000517713;ENST00000673957;ENST00000456019;ENST00000674040;ENST00000673736;ENST00000673914;ENST00000673977;ENST00000478219;ENST00000674008;ENST00000398975;ENST00000479733;ENST00000398978;ENST00000522165;ENST00000674124;ENST00000484990;ENST00000673931;ENST00000673681;ENST00000673850;ENST00000674050;ENST00000673842;ENST00000673830;ENST00000645393;ENST00000673768;ENST00000520133;ENST00000673927…	GO:0001501(skeletal system development);GO:0001503(ossification);GO:0001763(morphogenesis of a branching structure);GO:0001958(endochondral ossification);GO:0005201(extracellular matrix structural constituent);GO:0005515(protein binding);GO:0005576(extracellular region);GO:0005581(collagen trimer);GO:0005600(collagen type XIII trimer);GO:0005615(extracellular space);GO:0005788(endoplasmic reticul…	04974(Protein digestion and absorption);04974(Protein digestion and absorption)	NA	NA	collagen type XIII alpha 1 chain [Source:HGNC Symbol;Acc:HGNC:2190]	protein_coding;nonsense_mediated_decay;processed_transcript;retained_intron	NA	R_HSA_1474290(Collagen_formation);R_HSA_1442490(Collagen_degradation);R_HSA_1474244(Extracellular_matrix_organization);R_HSA_1650814(Collagen_biosynthesis_and_modifying_enzymes);R_HSA_8948216(Collagen_chain_trimerization);R_HSA_216083(Integrin_cell_surface_interactions);R_HSA_1474228(Degradation_of_the_extracellular_matrix)	5.43208	6.2732	6.04067	11.5251	10.4236	10.0323	0.554891	-0.849724	5.77246e-12	5.9499e-10	down	no
ENSG00000149483	TMEM138	51524	ENST00000542946;ENST00000545420;ENST00000278826;ENST00000507563;ENST00000539776;ENST00000543594;ENST00000381787;ENST00000451389;ENST00000543833;ENST00000540194;ENST00000534963;ENST00000423772	GO:0005773(vacuole);GO:0005774(vacuolar membrane);GO:0005929(cilium);GO:0016020(membrane);GO:0016021(integral component of membrane);GO:0030030(cell projection organization);GO:0042995(cell projection);GO:0060271(cilium assembly);GO:0060271(cilium assembly)	NA	K22867	NA	transmembrane protein 138 [Source:HGNC Symbol;Acc:HGNC:26944]	protein_coding;processed_transcript;retained_intron	NA	NA	2.24819	2.48167	2.52721	5.37245	4.31863	5.18881	0.48771	-1.0359	5.80713e-12	5.96562e-10	down	yes
ENSG00000183087	GAS6	2621	ENST00000480426;ENST00000327773;ENST00000608763;ENST00000476291;ENST00000610073	GO:0001764(neuron migration);GO:0001786(phosphatidylserine binding);GO:0001934(positive regulation of protein phosphorylation);GO:0001961(positive regulation of cytokine-mediated signaling pathway);GO:0002576(platelet degranulation);GO:0003104(positive regulation of glomerular filtration);GO:0005102(signaling receptor binding);GO:0005509(calcium ion binding);GO:0005515(protein binding);GO:0005576…	01521(EGFR tyrosine kinase inhibitor resistance);01521(EGFR tyrosine kinase inhibitor resistance)	NA	NA	growth arrest specific 6 [Source:HGNC Symbol;Acc:HGNC:4168]	retained_intron;protein_coding;processed_transcript	DOID:3996(urinary_system_cancer);DOID:1240(leukemia);DOID:2531(hematologic_cancer);DOID:28(endocrine_system_disease);DOID:4989(pancreatitis);DOID:225(syndrome);DOID:1037(lymphoblastic_leukemia);DOID:4(disease);DOID:0050828(artery_disease);DOID:2349(arteriosclerosis);DOID:26(pancreas_disease);DOID:162(cancer);DOID:1936(atherosclerosis);DOID:14566(disease_of_cellular_proliferation);DOID:4450(renal_…	R_HSA_597592(Post_translational_protein_modification);R_HSA_76005(Response_to_elevated_platelet_cytosolic_Ca2+);R_HSA_76002(Platelet_activation,_signaling_and_aggregation);R_HSA_202733(Cell_surface_interactions_at_the_vascular_wall);R_HSA_159854(Gamma_carboxylation,_transport,_and_amino_terminal_cleavage_of_proteins);R_HSA_392499(Metabolism_of_proteins);R_HSA_381426(Regulation_of_Insulin_like_Gro…	25.4944	26.3442	26.9768	49.022	43.7139	43.5864	0.578155	-0.790473	6.11648e-12	6.26246e-10	down	no
ENSG00000176171	BNIP3	664	ENST00000631806;ENST00000368636;ENST00000540159;ENST00000633835	GO:0000422(autophagy of mitochondrion);GO:0001666(response to hypoxia);GO:0005515(protein binding);GO:0005634(nucleus);GO:0005635(nuclear envelope);GO:0005654(nucleoplasm);GO:0005737(cytoplasm);GO:0005739(mitochondrion);GO:0005740(mitochondrial envelope);GO:0005741(mitochondrial outer membrane);GO:0005783(endoplasmic reticulum);GO:0006915(apoptotic process);GO:0008219(cell death);GO:0008626(granz…	04068(FoxO signaling pathway);04137(Mitophagy - animal);04140(Autophagy - animal);05134(Legionellosis);05134(Legionellosis)	NA	NA	BCL2 interacting protein 3 [Source:HGNC Symbol;Acc:HGNC:1084]	retained_intron;protein_coding	DOID:684(hepatocellular_carcinoma);DOID:1612(breast_cancer);DOID:2531(hematologic_cancer);DOID:1324(lung_cancer);DOID:0050687(cell_type_cancer);DOID:3571(liver_cancer);DOID:4(disease);DOID:10534(stomach_cancer);DOID:9538(multiple_myeloma);DOID:866(vein_disease);DOID:170(endocrine_gland_cancer);DOID:162(cancer);DOID:3119(gastrointestinal_system_cancer);DOID:14566(disease_of_cellular_proliferation)…	NA	83.1356	61.4407	61.0378	31.4867	17.0293	18.1583	3.08386	1.62474	6.2455e-12	6.37332e-10	up	yes
ENSG00000197321	SVIL	6840	ENST00000464984;ENST00000464726;ENST00000632315;ENST00000674350;ENST00000375398;ENST00000375400;ENST00000491872;ENST00000674475;ENST00000674490;ENST00000460007;ENST00000482607;ENST00000674242	GO:0002102(podosome);GO:0003779(actin binding);GO:0005515(protein binding);GO:0005546(phosphatidylinositol-4,5-bisphosphate binding);GO:0005634(nucleus);GO:0005737(cytoplasm);GO:0005829(cytosol);GO:0005856(cytoskeleton);GO:0005886(plasma membrane);GO:0005925(focal adhesion);GO:0007010(cytoskeleton organization);GO:0007519(skeletal muscle tissue development);GO:0008154(actin polymerization or depo…	NA	K10369	NA	supervillin [Source:HGNC Symbol;Acc:HGNC:11480]	processed_transcript;retained_intron;protein_coding	NA	NA	6.49333	9.39651	9.24436	16.4217	17.0039	16.1395	0.507094	-0.979674	6.28158e-12	6.3889e-10	down	no
ENSG00000124882	EREG	2069	ENST00000244869;ENST00000507603;ENST00000503689	GO:0000165(MAPK cascade);GO:0001525(angiogenesis);GO:0001550(ovarian cumulus expansion);GO:0001556(oocyte maturation);GO:0001819(positive regulation of cytokine production);GO:0005154(epidermal growth factor receptor binding);GO:0005515(protein binding);GO:0005576(extracellular region);GO:0005615(extracellular space);GO:0005886(plasma membrane);GO:0005887(integral component of plasma membrane);GO…	04010(MAPK signaling pathway);04012(ErbB signaling pathway);04151(PI3K-Akt signaling pathway);05210(Colorectal cancer);05210(Colorectal cancer)	K09784	NA	epiregulin [Source:HGNC Symbol;Acc:HGNC:3443]	protein_coding;retained_intron;processed_transcript	DOID:4(disease);DOID:4231(histiocytoma);DOID:162(cancer);DOID:14566(disease_of_cellular_proliferation);DOID:201(connective_tissue_cancer);DOID:4415(fibrous_histiocytoma);DOID:0060100(musculoskeletal_system_cancer);DOID:0050686(organ_system_cancer)	R_HSA_1963642(PI3K_events_in_ERBB2_signaling);R_HSA_179812(GRB2_events_in_EGFR_signaling);R_HSA_180292(GAB1_signalosome);R_HSA_177929(Signaling_by_EGFR);R_HSA_9006931(Signaling_by_Nuclear_Receptors);R_HSA_180336(SHC1_events_in_EGFR_signaling);R_HSA_5683057(MAPK_family_signaling_cascades);R_HSA_1643713(Signaling_by_EGFR_in_Cancer);R_HSA_1250196(SHC1_events_in_ERBB2_signaling);R_HSA_9006925(Intrace…	8.09211	9.84887	9.18058	4.63053	3.94935	4.78401	2.02947	1.0211	6.67297e-12	6.76458e-10	up	yes
ENSG00000106785	TRIM14	9830	ENST00000341469;ENST00000375098;ENST00000478530;ENST00000478401;ENST00000475147	GO:0000209(protein polyubiquitination);GO:0002376(immune system process);GO:0003674(molecular_function);GO:0005515(protein binding);GO:0005654(nucleoplasm);GO:0005737(cytoplasm);GO:0005739(mitochondrion);GO:0005741(mitochondrial outer membrane);GO:0005829(cytosol);GO:0008270(zinc ion binding);GO:0010468(regulation of gene expression);GO:0010508(positive regulation of autophagy);GO:0016020(membran…	NA	K12004	NA	tripartite motif containing 14 [Source:HGNC Symbol;Acc:HGNC:16283]	protein_coding;processed_transcript;nonsense_mediated_decay	NA	R_HSA_1280215(Cytokine_Signaling_in_Immune_system);R_HSA_168256(Immune_System);R_HSA_877300(Interferon_gamma_signaling);R_HSA_913531(Interferon_Signaling)	4.34882	6.15224	6.22252	10.6275	11.774	11.8314	0.488525	-1.0335	6.9061e-12	6.97788e-10	down	yes
ENSG00000137274	BPHL	670	ENST00000490918;ENST00000433912;ENST00000380379;ENST00000430655;ENST00000424847;ENST00000488487;ENST00000423798;ENST00000380375;ENST00000380368;ENST00000464040;ENST00000479273;ENST00000434640	GO:0005739(mitochondrion);GO:0005741(mitochondrial outer membrane);GO:0006520(cellular amino acid metabolic process);GO:0006805(xenobiotic metabolic process);GO:0009636(response to toxic substance);GO:0016787(hydrolase activity);GO:0047658(alpha-amino-acid esterase activity);GO:0047658(alpha-amino-acid esterase activity)	NA	NA	NA	biphenyl hydrolase like [Source:HGNC Symbol;Acc:HGNC:1094]	retained_intron;nonsense_mediated_decay;protein_coding;processed_transcript	NA	R_HSA_211859(Biological_oxidations);R_HSA_211945(Phase_I_Functionalization_of_compounds);R_HSA_1430728(Metabolism)	6.23396	9.49002	8.14519	3.57086	3.18633	3.63251	2.29739	1.19999	7.00343e-12	7.05303e-10	up	yes
ENSG00000152253	SPC25	57405	ENST00000282074;ENST00000472216;ENST00000479309	GO:0000775(chromosome, centromeric region);GO:0000776(kinetochore);GO:0000777(condensed chromosome kinetochore);GO:0005515(protein binding);GO:0005634(nucleus);GO:0005694(chromosome);GO:0005829(cytosol);GO:0007049(cell cycle);GO:0007052(mitotic spindle organization);GO:0007059(chromosome segregation);GO:0031262(Ndc80 complex);GO:0051301(cell division);GO:0051301(cell division)	NA	K11550	NA	SPC25 component of NDC80 kinetochore complex [Source:HGNC Symbol;Acc:HGNC:24031]	protein_coding;processed_transcript	NA	R_HSA_194315(Signaling_by_Rho_GTPases);R_HSA_141444(Amplification__of_signal_from_unattached__kinetochores_via_a_MAD2__inhibitory_signal);R_HSA_9648025(EML4_and_NUDC_in_mitotic_spindle_formation);R_HSA_69620(Cell_Cycle_Checkpoints);R_HSA_2467813(Separation_of_Sister_Chromatids);R_HSA_68886(M_Phase);R_HSA_2555396(Mitotic_Metaphase_and_Anaphase);R_HSA_69618(Mitotic_Spindle_Checkpoint);R_HSA_9716542…	7.74188	7.23288	8.33237	21.4621	15.5513	16.5021	0.435521	-1.19919	7.1745e-12	7.2017e-10	down	yes
ENSG00000026950	BTN3A1	11119	ENST00000513047;ENST00000082468;ENST00000476549;ENST00000425234;ENST00000506698;ENST00000414912;ENST00000289361;ENST00000502361;ENST00000465690	GO:0001817(regulation of cytokine production);GO:0002250(adaptive immune response);GO:0002376(immune system process);GO:0005102(signaling receptor binding);GO:0005515(protein binding);GO:0005886(plasma membrane);GO:0009897(external side of plasma membrane);GO:0016020(membrane);GO:0016021(integral component of membrane);GO:0032609(interferon-gamma production);GO:0050663(cytokine secretion);GO:0050…	NA	K06712	NA	butyrophilin subfamily 3 member A1 [Source:HGNC Symbol;Acc:HGNC:1138]	retained_intron;protein_coding	NA	R_HSA_168256(Immune_System);R_HSA_8851680(Butyrophilin_(BTN)_family_interactions);R_HSA_1280218(Adaptive_Immune_System)	1.96251	3.6192	3.11196	6.79497	7.40787	7.34826	0.403398	-1.30972	7.24944e-12	7.25322e-10	down	yes
ENSG00000166986	MARS1	4141	ENST00000262027;ENST00000546971;ENST00000549048;ENST00000548630;ENST00000547665;ENST00000553162;ENST00000550449;ENST00000545888;ENST00000551172;ENST00000548202;ENST00000551805;ENST00000548714;ENST00000546481;ENST00000547062;ENST00000447721;ENST00000549603;ENST00000547501;ENST00000551842;ENST00000549827;ENST00000537638;ENST00000553123;ENST00000548146;ENST00000552371;ENST00000548674	GO:0000049(tRNA binding);GO:0000166(nucleotide binding);GO:0003723(RNA binding);GO:0004812(aminoacyl-tRNA ligase activity);GO:0004825(methionine-tRNA ligase activity);GO:0005524(ATP binding);GO:0005634(nucleus);GO:0005730(nucleolus);GO:0005737(cytoplasm);GO:0005829(cytosol);GO:0006412(translation);GO:0006418(tRNA aminoacylation for protein translation);GO:0006431(methionyl-tRNA aminoacylation);GO…	00450(Selenocompound metabolism);00970(Aminoacyl-tRNA biosynthesis);00970(Aminoacyl-tRNA biosynthesis)	K01874	EC:6.1.1.10	methionyl-tRNA synthetase 1 [Source:HGNC Symbol;Acc:HGNC:6898]	protein_coding;retained_intron;nonsense_mediated_decay;processed_transcript	NA	R_HSA_379716(Cytosolic_tRNA_aminoacylation);R_HSA_71291(Metabolism_of_amino_acids_and_derivatives);R_HSA_72766(Translation);R_HSA_392499(Metabolism_of_proteins);R_HSA_379724(tRNA_Aminoacylation);R_HSA_2408522(Selenoamino_acid_metabolism);R_HSA_1430728(Metabolism)	17.8628	16.767	16.6438	27.0404	36.1191	37.944	0.50714	-0.979543	7.41839e-12	7.39816e-10	down	no
ENSG00000069869	NEDD4	4734	ENST00000508342;ENST00000508075;ENST00000435532;ENST00000508871;ENST00000507063;ENST00000514893;ENST00000513957;ENST00000503468	GO:0000151(ubiquitin ligase complex);GO:0000209(protein polyubiquitination);GO:0000785(chromatin);GO:0004842(ubiquitin-protein transferase activity);GO:0005515(protein binding);GO:0005737(cytoplasm);GO:0005794(Golgi apparatus);GO:0005829(cytosol);GO:0005886(plasma membrane);GO:0005938(cell cortex);GO:0006511(ubiquitin-dependent protein catabolic process);GO:0006622(protein targeting to lysosome);…	04120(Ubiquitin mediated proteolysis);04144(Endocytosis);04530(Tight junction);05169(Epstein-Barr virus infection);05169(Epstein-Barr virus infection)	K10591	EC:2.3.2.26	NEDD4 E3 ubiquitin protein ligase [Source:HGNC Symbol;Acc:HGNC:7727]	protein_coding;processed_transcript;nonsense_mediated_decay;retained_intron	DOID:934(viral_infectious_disease);DOID:1324(lung_cancer);DOID:0050117(disease_by_infectious_agent);DOID:4(disease);DOID:409(liver_disease);DOID:77(gastrointestinal_system_disease);DOID:3905(lung_carcinoma);DOID:162(cancer);DOID:3908(non_small_cell_lung_carcinoma);DOID:14566(disease_of_cellular_proliferation);DOID:2237(hepatitis);DOID:2043(hepatitis_B);DOID:3118(hepatobiliary_disease);DOID:005068…	R_HSA_983169(Class_I_MHC_mediated_antigen_processing_&_presentation);R_HSA_9006925(Intracellular_signaling_by_second_messengers);R_HSA_1280215(Cytokine_Signaling_in_Immune_system);R_HSA_1169410(Antiviral_mechanism_by_IFN_stimulated_genes);R_HSA_1236394(Signaling_by_ERBB4);R_HSA_8948751(Regulation_of_PTEN_stability_and_activity);R_HSA_1169408(ISG15_antiviral_mechanism);R_HSA_168256(Immune_System);…	4.31247	6.04257	5.61689	9.55692	10.1096	11.5968	0.510886	-0.968928	7.68511e-12	7.63935e-10	down	no
ENSG00000137434	C6orf52	347744	ENST00000503680;ENST00000259983;ENST00000460742;ENST00000467832;ENST00000379586;ENST00000426700	NA	NA	NA	NA	chromosome 6 open reading frame 52 [Source:HGNC Symbol;Acc:HGNC:20881]	protein_coding;processed_transcript	NA	NA	28.683	20.8568	21.0704	9.22565	8.73803	8.13679	2.70533	1.4358	7.99914e-12	7.92586e-10	up	yes
ENSG00000237649	KIFC1	3833	ENST00000428849;ENST00000494554	GO:0000070(mitotic sister chromatid segregation);GO:0000166(nucleotide binding);GO:0003774(motor activity);GO:0003777(microtubule motor activity);GO:0005524(ATP binding);GO:0005634(nucleus);GO:0005737(cytoplasm);GO:0005768(endosome);GO:0005769(early endosome);GO:0005815(microtubule organizing center);GO:0005819(spindle);GO:0005856(cytoskeleton);GO:0005871(kinesin complex);GO:0005874(microtubule);…	NA	K10405	NA	kinesin family member C1 [Source:HGNC Symbol;Acc:HGNC:6389]	protein_coding	DOID:4(disease);DOID:4194(glucose_metabolism_disease);DOID:0014667(disease_of_metabolism);DOID:162(cancer);DOID:14566(disease_of_cellular_proliferation);DOID:0060158(acquired_metabolic_disease);DOID:9351(diabetes_mellitus);DOID:0050013(carbohydrate_metabolism_disease)	R_HSA_6811442(Intra_Golgi_and_retrograde_Golgi_to_ER_traffic);R_HSA_5653656(Vesicle_mediated_transport);R_HSA_199991(Membrane_Trafficking);R_HSA_8856688(Golgi_to_ER_retrograde_transport);R_HSA_983231(Factors_involved_in_megakaryocyte_development_and_platelet_production);R_HSA_109582(Hemostasis);R_HSA_983189(Kinesins);R_HSA_6811434(COPI_dependent_Golgi_to_ER_retrograde_traffic)	29.9054	32.1617	31.4626	58.6856	50.8915	52.9638	0.575422	-0.797307	8.07844e-12	7.97869e-10	down	no
ENSG00000122566	HNRNPA2B1	3181	ENST00000463181;ENST00000495810;ENST00000608362;ENST00000490912;ENST00000354667;ENST00000618183;ENST00000356674;ENST00000476233;ENST00000360787	GO:0000122(negative regulation of transcription by RNA polymerase II);GO:0000398(mRNA splicing, via spliceosome);GO:0000781(chromosome, telomeric region);GO:0003676(nucleic acid binding);GO:0003723(RNA binding);GO:0003730(mRNA 3'-UTR binding);GO:0005515(protein binding);GO:0005576(extracellular region);GO:0005634(nucleus);GO:0005654(nucleoplasm);GO:0005681(spliceosomal complex);GO:0005737(cytopla…	NA	K13158	NA	heterogeneous nuclear ribonucleoprotein A2/B1 [Source:HGNC Symbol;Acc:HGNC:5033]	retained_intron;protein_coding;processed_transcript;nonsense_mediated_decay	DOID:0080001(bone_disease);DOID:684(hepatocellular_carcinoma);DOID:1307(dementia);DOID:17(musculoskeletal_system_disease);DOID:630(genetic_disease);DOID:225(syndrome);DOID:0050687(cell_type_cancer);DOID:3571(liver_cancer);DOID:913(atrophic_muscular_disease);DOID:4(disease);DOID:0050177(monogenic_disease);DOID:5419(schizophrenia);DOID:930(orbital_disease);DOID:929(myopathy_of_extraocular_muscle);D…	R_HSA_447115(Interleukin_12_family_signaling);R_HSA_1280215(Cytokine_Signaling_in_Immune_system);R_HSA_168256(Immune_System);R_HSA_72163(mRNA_Splicing_Major_Pathway);R_HSA_8953854(Metabolism_of_RNA);R_HSA_72203(Processing_of_Capped_Intron_Containing_Pre_mRNA);R_HSA_9020591(Interleukin_12_signaling);R_HSA_8950505(Gene_and_protein_expression_by_JAK_STAT_signaling_after_Interleukin_12_stimulation);R…	44.3572	60.7081	53.0283	97.4674	89.9674	96.7787	0.556249	-0.846196	8.26208e-12	8.13391e-10	down	no
ENSG00000005448	WDR54	84058	ENST00000480089;ENST00000469321;ENST00000468778;ENST00000475328;ENST00000465134;ENST00000409791;ENST00000482880;ENST00000493982;ENST00000348227;ENST00000482605;ENST00000461531;ENST00000469932	GO:0002091(negative regulation of receptor internalization);GO:0005515(protein binding);GO:0031982(vesicle);GO:0042058(regulation of epidermal growth factor receptor signaling pathway);GO:0042803(protein homodimerization activity);GO:0043408(regulation of MAPK cascade);GO:0043408(regulation of MAPK cascade)	NA	NA	NA	WD repeat domain 54 [Source:HGNC Symbol;Acc:HGNC:25770]	retained_intron;processed_transcript;protein_coding	NA	NA	21.1241	18.3508	19.0983	9.71739	9.5286	8.26593	2.12901	1.09018	8.57622e-12	8.41621e-10	up	yes
ENSG00000204580	DDR1	780	ENST00000376568;ENST00000514534;ENST00000376567;ENST00000484556;ENST00000421124;ENST00000508312;ENST00000508472;ENST00000428153;ENST00000417521;ENST00000504152;ENST00000513240;ENST00000507533;ENST00000431373;ENST00000452441;ENST00000376569;ENST00000515881;ENST00000454612;ENST00000324771;ENST00000515529;ENST00000511510;ENST00000514434;ENST00000512725;ENST00000513243;ENST00000503628;ENST00000504679…	GO:0000166(nucleotide binding);GO:0001558(regulation of cell growth);GO:0001952(regulation of cell-matrix adhesion);GO:0004672(protein kinase activity);GO:0004713(protein tyrosine kinase activity);GO:0004714(transmembrane receptor protein tyrosine kinase activity);GO:0005515(protein binding);GO:0005518(collagen binding);GO:0005524(ATP binding);GO:0005576(extracellular region);GO:0005615(extracell…	NA	NA	NA	discoidin domain receptor tyrosine kinase 1 [Source:HGNC Symbol;Acc:HGNC:2730]	protein_coding;retained_intron;processed_transcript;nonsense_mediated_decay	NA	R_HSA_1474244(Extracellular_matrix_organization);R_HSA_3000171(Non_integrin_membrane_ECM_interactions)	23.7054	21.874	21.7384	12.0001	10.343	8.688	2.16937	1.11728	9.98296e-12	9.7655e-10	up	yes
ENSG00000171051	FPR1	2357	ENST00000304748;ENST00000595042;ENST00000594900;ENST00000600815	GO:0000187(activation of MAPK activity);GO:0001664(G protein-coupled receptor binding);GO:0002430(complement receptor mediated signaling pathway);GO:0004875(complement receptor activity);GO:0004930(G protein-coupled receptor activity);GO:0004982(N-formyl peptide receptor activity);GO:0005124(scavenger receptor binding);GO:0005515(protein binding);GO:0005737(cytoplasm);GO:0005886(plasma membrane);…	04015(Rap1 signaling pathway);04080(Neuroactive ligand-receptor interaction);05150(Staphylococcus aureus infection);05150(Staphylococcus aureus infection)	NA	NA	formyl peptide receptor 1 [Source:HGNC Symbol;Acc:HGNC:3826]	protein_coding	DOID:0080001(bone_disease);DOID:1612(breast_cancer);DOID:17(musculoskeletal_system_disease);DOID:824(periodontitis);DOID:4(disease);DOID:0050828(artery_disease);DOID:77(gastrointestinal_system_disease);DOID:2349(arteriosclerosis);DOID:848(arthritis);DOID:162(cancer);DOID:1936(atherosclerosis);DOID:14566(disease_of_cellular_proliferation);DOID:3388(periodontal_disease);DOID:1091(tooth_disease);DOI…	R_HSA_375276(Peptide_ligand_binding_receptors);R_HSA_444473(Formyl_peptide_receptors_bind_formyl_peptides_and_many_other_ligands);R_HSA_1280215(Cytokine_Signaling_in_Immune_system);R_HSA_373076(Class_A/1_(Rhodopsin_like_receptors));R_HSA_6783783(Interleukin_10_signaling);R_HSA_168249(Innate_Immune_System);R_HSA_168256(Immune_System);R_HSA_500792(GPCR_ligand_binding);R_HSA_6798695(Neutrophil_degra…	7.98962	6.21793	6.24652	2.50042	1.92634	1.25736	3.59846	1.84738	1.0055e-11	9.80471e-10	up	yes
ENSG00000230487	PSMG3-AS1	114796	ENST00000532358;ENST00000437621;ENST00000437964;ENST00000524978;ENST00000612019;ENST00000457484;ENST00000651857;ENST00000533935	NA	NA	NA	NA	PSMG3 antisense RNA 1 (head to head) [Source:HGNC Symbol;Acc:HGNC:22230]	lncRNA	NA	NA	2.7727	3.00964	3.3627	1.01498	0.918205	0.441134	3.85164	1.94547	1.03026e-11	1.00143e-09	up	yes
ENSG00000288564	AL355385		ENST00000673761	NA	NA	NA	NA		nonsense_mediated_decay	NA	NA	5.25559	2.33905	1.04811	0	0	0	28809.2	14.8142	1.03719e-11	1.005e-09	up	yes
ENSG00000073792	IGF2BP2	10644	ENST00000421047;ENST00000496495;ENST00000382199;ENST00000464166;ENST00000493302;ENST00000461957;ENST00000466476;ENST00000346192;ENST00000457616;ENST00000494906	GO:0003676(nucleic acid binding);GO:0003723(RNA binding);GO:0003729(mRNA binding);GO:0003730(mRNA 3'-UTR binding);GO:0005515(protein binding);GO:0005634(nucleus);GO:0005737(cytoplasm);GO:0005829(cytosol);GO:0005856(cytoskeleton);GO:0006417(regulation of translation);GO:0007399(nervous system development);GO:0009653(anatomical structure morphogenesis);GO:0010468(regulation of gene expression);GO:0…	NA	K17392	NA	insulin like growth factor 2 mRNA binding protein 2 [Source:HGNC Symbol;Acc:HGNC:28867]	protein_coding;processed_transcript	DOID:3382(liposarcoma);DOID:4(disease);DOID:4194(glucose_metabolism_disease);DOID:0014667(disease_of_metabolism);DOID:162(cancer);DOID:9352(type_2_diabetes_mellitus);DOID:14566(disease_of_cellular_proliferation);DOID:201(connective_tissue_cancer);DOID:0060158(acquired_metabolic_disease);DOID:0060100(musculoskeletal_system_cancer);DOID:9351(diabetes_mellitus);DOID:3939(lipomatous_cancer);DOID:0050…	R_HSA_428359(Insulin_like_Growth_Factor_2_mRNA_Binding_Proteins_(IGF2BPs/IMPs/VICKZs)_bind_RNA);R_HSA_8953854(Metabolism_of_RNA)	6.04562	7.22528	6.90329	10.9613	15.1192	16.7324	0.471218	-1.08553	1.06306e-11	1.02683e-09	down	yes
ENSG00000026025	VIM	7431	ENST00000224237;ENST00000421459;ENST00000487938;ENST00000497849;ENST00000544301;ENST00000469543;ENST00000637053;ENST00000478746;ENST00000495528;ENST00000485947	GO:0003725(double-stranded RNA binding);GO:0005200(structural constituent of cytoskeleton);GO:0005212(structural constituent of eye lens);GO:0005515(protein binding);GO:0005634(nucleus);GO:0005737(cytoplasm);GO:0005777(peroxisome);GO:0005829(cytosol);GO:0005844(polysome);GO:0005856(cytoskeleton);GO:0005882(intermediate filament);GO:0005886(plasma membrane);GO:0005925(focal adhesion);GO:0010628(po…	05169(Epstein-Barr virus infection);05206(MicroRNAs in cancer);05206(MicroRNAs in cancer)	K07606	NA	vimentin [Source:HGNC Symbol;Acc:HGNC:12692]	protein_coding;retained_intron;nonsense_mediated_decay;processed_transcript	DOID:0080001(bone_disease);DOID:684(hepatocellular_carcinoma);DOID:3996(urinary_system_cancer);DOID:10286(prostate_carcinoma);DOID:934(viral_infectious_disease);DOID:1612(breast_cancer);DOID:11239(appendix_cancer);DOID:4897(bile_duct_carcinoma);DOID:17(musculoskeletal_system_disease);DOID:0050687(cell_type_cancer);DOID:1115(sarcoma);DOID:3571(liver_cancer);DOID:0050117(disease_by_infectious_agent…	R_HSA_194315(Signaling_by_Rho_GTPases);R_HSA_9646399(Aggrephagy);R_HSA_9012999(RHO_GTPase_cycle);R_HSA_111465(Apoptotic_cleavage_of_cellular_proteins);R_HSA_9013422(RHOBTB1_GTPase_cycle);R_HSA_1280215(Cytokine_Signaling_in_Immune_system);R_HSA_397014(Muscle_contraction);R_HSA_9716542(Signaling_by_Rho_GTPases,_Miro_GTPases_and_RHOBTB3);R_HSA_168256(Immune_System);R_HSA_9613829(Chaperone_Mediated_A…	184.653	210.566	211.693	329.768	338.041	324.662	0.611515	-0.70954	1.10501e-11	1.064e-09	down	no
ENSG00000164251	F2RL1	2150	ENST00000296677;ENST00000514165	GO:0001965(G-protein alpha-subunit binding);GO:0002286(T cell activation involved in immune response);GO:0002376(immune system process);GO:0002690(positive regulation of leukocyte chemotaxis);GO:0002720(positive regulation of cytokine production involved in immune response);GO:0003104(positive regulation of glomerular filtration);GO:0004930(G protein-coupled receptor activity);GO:0005102(signalin…	04080(Neuroactive ligand-receptor interaction);04750(Inflammatory mediator regulation of TRP channels);05143(African trypanosomiasis);05143(African trypanosomiasis)	K04234	NA	F2R like trypsin receptor 1 [Source:HGNC Symbol;Acc:HGNC:3538]	protein_coding	DOID:0080001(bone_disease);DOID:684(hepatocellular_carcinoma);DOID:1307(dementia);DOID:10591(pre_eclampsia);DOID:934(viral_infectious_disease);DOID:4897(bile_duct_carcinoma);DOID:17(musculoskeletal_system_disease);DOID:2377(multiple_sclerosis);DOID:225(syndrome);DOID:0050687(cell_type_cancer);DOID:850(lung_disease);DOID:3571(liver_cancer);DOID:0050117(disease_by_infectious_agent);DOID:824(periodo…	R_HSA_375276(Peptide_ligand_binding_receptors);R_HSA_373076(Class_A/1_(Rhodopsin_like_receptors));R_HSA_500792(GPCR_ligand_binding);R_HSA_162582(Signal_Transduction);R_HSA_416476(G_alpha_(q)_signalling_events);R_HSA_388396(GPCR_downstream_signalling);R_HSA_372790(Signaling_by_GPCR)	101.953	85.3992	88.7653	47.8327	48.0546	47.0023	1.93238	0.950379	1.12294e-11	1.07788e-09	up	no
ENSG00000166377	ATP9B	374868	ENST00000586774;ENST00000586722;ENST00000587410;ENST00000490210;ENST00000426216;ENST00000307671;ENST00000586366;ENST00000588921;ENST00000591464;ENST00000591518;ENST00000588895;ENST00000588600;ENST00000587919;ENST00000589951;ENST00000590477;ENST00000585674;ENST00000587878;ENST00000591395;ENST00000590608	GO:0000166(nucleotide binding);GO:0000287(magnesium ion binding);GO:0005524(ATP binding);GO:0005768(endosome);GO:0005794(Golgi apparatus);GO:0005802(trans-Golgi network);GO:0005886(plasma membrane);GO:0006890(retrograde vesicle-mediated transport, Golgi to endoplasmic reticulum);GO:0006897(endocytosis);GO:0015914(phospholipid transport);GO:0016020(membrane);GO:0016021(integral component of membra…	NA	K01530	EC:7.6.2.1	ATPase phospholipid transporting 9B (putative) [Source:HGNC Symbol;Acc:HGNC:13541]	retained_intron;protein_coding;nonsense_mediated_decay;processed_transcript	NA	R_HSA_382551(Transport_of_small_molecules);R_HSA_936837(Ion_transport_by_P_type_ATPases);R_HSA_983712(Ion_channel_transport)	0.76501	0.807459	0.82325	1.44473	1.88531	1.71044	0.475295	-1.0731	1.12905e-11	1.08037e-09	down	yes
ENSG00000135476	ESPL1	9700	ENST00000549154;ENST00000257934;ENST00000552671;ENST00000550026;ENST00000553016;ENST00000553219;ENST00000535123;ENST00000552600	GO:0000070(mitotic sister chromatid segregation);GO:0000212(meiotic spindle organization);GO:0000278(mitotic cell cycle);GO:0000281(mitotic cytokinesis);GO:0003824(catalytic activity);GO:0004197(cysteine-type endopeptidase activity);GO:0005515(protein binding);GO:0005634(nucleus);GO:0005737(cytoplasm);GO:0005813(centrosome);GO:0005829(cytosol);GO:0006508(proteolysis);GO:0006915(apoptotic process)…	04110(Cell cycle);04114(Oocyte meiosis);05166(Human T-cell leukemia virus 1 infection);05166(Human T-cell leukemia virus 1 infection)	K02365	EC:3.4.22.49	extra spindle pole bodies like 1, separase [Source:HGNC Symbol;Acc:HGNC:16856]	retained_intron;protein_coding;nonsense_mediated_decay;processed_transcript	DOID:4(disease);DOID:162(cancer);DOID:14566(disease_of_cellular_proliferation)	R_HSA_2467813(Separation_of_Sister_Chromatids);R_HSA_68886(M_Phase);R_HSA_2555396(Mitotic_Metaphase_and_Anaphase);R_HSA_1640170(Cell_Cycle);R_HSA_69278(Cell_Cycle,_Mitotic);R_HSA_68882(Mitotic_Anaphase)	3.51496	4.49717	4.50489	8.72593	8.08328	7.46968	0.515552	-0.95581	1.14976e-11	1.09677e-09	down	no
ENSG00000144642	RBMS3	27303	ENST00000273139;ENST00000452462;ENST00000383766;ENST00000471426;ENST00000445033;ENST00000434693;ENST00000478716;ENST00000383767;ENST00000473799;ENST00000497205;ENST00000497274;ENST00000432518;ENST00000443912	GO:0002357(defense response to tumor cell);GO:0003676(nucleic acid binding);GO:0003723(RNA binding);GO:0003730(mRNA 3'-UTR binding);GO:0005634(nucleus);GO:0005737(cytoplasm);GO:0005829(cytosol);GO:0008143(poly(A) binding);GO:0008266(poly(U) RNA binding);GO:0010628(positive regulation of gene expression);GO:0010629(negative regulation of gene expression);GO:0035925(mRNA 3'-UTR AU-rich region bindi…	NA	NA	NA	RNA binding motif single stranded interacting protein 3 [Source:HGNC Symbol;Acc:HGNC:13427]	protein_coding;retained_intron;processed_transcript	NA	NA	0.134635	0.281719	0.268897	0.592355	0.960221	0.937658	0.275175	-1.86158	1.18468e-11	1.12658e-09	down	yes
ENSG00000154473	BUB3	9184	ENST00000407911;ENST00000368865;ENST00000368858;ENST00000481952;ENST00000368859	GO:0000070(mitotic sister chromatid segregation);GO:0000775(chromosome, centromeric region);GO:0000776(kinetochore);GO:0000777(condensed chromosome kinetochore);GO:0005515(protein binding);GO:0005634(nucleus);GO:0005654(nucleoplasm);GO:0005694(chromosome);GO:0005829(cytosol);GO:0006511(ubiquitin-dependent protein catabolic process);GO:0007049(cell cycle);GO:0007059(chromosome segregation);GO:0007…	04110(Cell cycle);05166(Human T-cell leukemia virus 1 infection);05166(Human T-cell leukemia virus 1 infection)	K02180	NA	BUB3 mitotic checkpoint protein [Source:HGNC Symbol;Acc:HGNC:1151]	protein_coding;processed_transcript	DOID:4(disease);DOID:3376(bone_osteosarcoma);DOID:162(cancer);DOID:14566(disease_of_cellular_proliferation);DOID:201(connective_tissue_cancer);DOID:0060100(musculoskeletal_system_cancer);DOID:3347(osteosarcoma);DOID:0050686(organ_system_cancer)	R_HSA_194315(Signaling_by_Rho_GTPases);R_HSA_176408(Regulation_of_APC/C_activators_between_G1/S_and_early_anaphase);R_HSA_141444(Amplification__of_signal_from_unattached__kinetochores_via_a_MAD2__inhibitory_signal);R_HSA_141430(Inactivation_of_APC/C_via_direct_inhibition_of_the_APC/C_complex);R_HSA_9648025(EML4_and_NUDC_in_mitotic_spindle_formation);R_HSA_69620(Cell_Cycle_Checkpoints);R_HSA_17681…	15.808	16.8462	16.5776	25.8667	25.771	28.5444	0.614001	-0.703687	1.214e-11	1.15091e-09	down	no
ENSG00000129480	DTD2	112487	ENST00000310850;ENST00000549850	GO:0000049(tRNA binding);GO:0002161(aminoacyl-tRNA editing activity);GO:0003723(RNA binding);GO:0005515(protein binding);GO:0005737(cytoplasm);GO:0006399(tRNA metabolic process);GO:0016787(hydrolase activity);GO:0051499(D-aminoacyl-tRNA deacylase activity);GO:0051500(D-tyrosyl-tRNA(Tyr) deacylase activity);GO:0106074(aminoacyl-tRNA metabolism involved in translational fidelity);GO:0106105(Ala-tRN…	NA	K07560	EC:3.1.1.96	D-aminoacyl-tRNA deacylase 2 [Source:HGNC Symbol;Acc:HGNC:20277]	protein_coding;nonsense_mediated_decay	NA	NA	2.46331	2.63593	3.29932	5.56828	7.10088	7.41226	0.418225	-1.25765	1.22238e-11	1.15528e-09	down	yes
ENSG00000013392	RWDD2A	112611	ENST00000369724	GO:0005515(protein binding)	NA	NA	NA	RWD domain containing 2A [Source:HGNC Symbol;Acc:HGNC:21385]	protein_coding	NA	NA	4.69327	4.22389	5.13823	1.83335	2.09163	1.95831	2.38903	1.25643	1.22902e-11	1.158e-09	up	yes
ENSG00000051825	MPHOSPH9	10198	ENST00000541076;ENST00000545974;ENST00000607619;ENST00000545556;ENST00000606320;ENST00000606321;ENST00000539336;ENST00000536198;ENST00000539024;ENST00000535049;ENST00000563178;ENST00000538250;ENST00000539639;ENST00000541823;ENST00000541437;ENST00000302373;ENST00000545406;ENST00000606326;ENST00000606704;ENST00000544217;ENST00000541603;ENST00000369865	GO:0000139(Golgi membrane);GO:0005737(cytoplasm);GO:0005794(Golgi apparatus);GO:0005814(centriole);GO:0005856(cytoskeleton);GO:0016020(membrane);GO:0016020(membrane)	NA	K16775	NA	M-phase phosphoprotein 9 [Source:HGNC Symbol;Acc:HGNC:7215]	protein_coding;retained_intron;nonsense_mediated_decay;processed_transcript	NA	NA	1.37294	2.30658	2.09312	3.88573	4.6672	5.21256	0.419356	-1.25375	1.25363e-11	1.17756e-09	down	yes
ENSG00000156970	BUB1B	701	ENST00000287598;ENST00000559772;ENST00000558151;ENST00000412359;ENST00000560120;ENST00000557848;ENST00000559414;ENST00000559461;ENST00000558972;ENST00000558715	GO:0000166(nucleotide binding);GO:0000278(mitotic cell cycle);GO:0000775(chromosome, centromeric region);GO:0000776(kinetochore);GO:0000777(condensed chromosome kinetochore);GO:0000778(condensed nuclear chromosome kinetochore);GO:0000940(condensed chromosome outer kinetochore);GO:0004672(protein kinase activity);GO:0004674(protein serine/threonine kinase activity);GO:0005515(protein binding);GO:0…	04110(Cell cycle);05166(Human T-cell leukemia virus 1 infection);05166(Human T-cell leukemia virus 1 infection)	NA	NA	BUB1 mitotic checkpoint serine/threonine kinase B [Source:HGNC Symbol;Acc:HGNC:1149]	protein_coding;retained_intron;processed_transcript;nonsense_mediated_decay	DOID:10286(prostate_carcinoma);DOID:1612(breast_cancer);DOID:225(syndrome);DOID:0050687(cell_type_cancer);DOID:4(disease);DOID:1749(squamous_cell_carcinoma);DOID:4043(skeletal_muscle_cancer);DOID:3856(male_reproductive_organ_cancer);DOID:3459(breast_carcinoma);DOID:162(cancer);DOID:4045(muscle_cancer);DOID:14566(disease_of_cellular_proliferation);DOID:3246(embryonal_rhabdomyosarcoma);DOID:5093(th…	R_HSA_194315(Signaling_by_Rho_GTPases);R_HSA_176408(Regulation_of_APC/C_activators_between_G1/S_and_early_anaphase);R_HSA_141444(Amplification__of_signal_from_unattached__kinetochores_via_a_MAD2__inhibitory_signal);R_HSA_141430(Inactivation_of_APC/C_via_direct_inhibition_of_the_APC/C_complex);R_HSA_9648025(EML4_and_NUDC_in_mitotic_spindle_formation);R_HSA_69620(Cell_Cycle_Checkpoints);R_HSA_17681…	10.9415	11.8991	10.5074	21.5783	17.9736	20.9881	0.550842	-0.86029	1.39046e-11	1.30212e-09	down	no
ENSG00000100401	RANGAP1	5905	ENST00000356244;ENST00000446258;ENST00000405486;ENST00000422838;ENST00000455915	GO:0000775(chromosome, centromeric region);GO:0000776(kinetochore);GO:0000777(condensed chromosome kinetochore);GO:0003723(RNA binding);GO:0005096(GTPase activator activity);GO:0005515(protein binding);GO:0005634(nucleus);GO:0005635(nuclear envelope);GO:0005643(nuclear pore);GO:0005654(nucleoplasm);GO:0005694(chromosome);GO:0005737(cytoplasm);GO:0005819(spindle);GO:0005829(cytosol);GO:0005856(cyt…	03013(RNA transport);03013(RNA transport)	K14319	NA	Ran GTPase activating protein 1 [Source:HGNC Symbol;Acc:HGNC:9854]	protein_coding	NA	R_HSA_194315(Signaling_by_Rho_GTPases);R_HSA_141444(Amplification__of_signal_from_unattached__kinetochores_via_a_MAD2__inhibitory_signal);R_HSA_9648025(EML4_and_NUDC_in_mitotic_spindle_formation);R_HSA_69620(Cell_Cycle_Checkpoints);R_HSA_597592(Post_translational_protein_modification);R_HSA_2467813(Separation_of_Sister_Chromatids);R_HSA_177243(Interactions_of_Rev_with_host_cellular_proteins);R_HS…	29.4004	26.5297	26.1277	50.7175	48.7099	46.4022	0.562696	-0.829571	1.48314e-11	1.38469e-09	down	no
ENSG00000105379	ETFB	2109	ENST00000309244;ENST00000354232;ENST00000593992;ENST00000596253;ENST00000594361	GO:0005515(protein binding);GO:0005739(mitochondrion);GO:0005759(mitochondrial matrix);GO:0009055(electron transfer activity);GO:0022900(electron transport chain);GO:0022904(respiratory electron transport chain);GO:0033539(fatty acid beta-oxidation using acyl-CoA dehydrogenase);GO:0055114(oxidation-reduction process);GO:0055114(oxidation-reduction process)	NA	K03521	NA	electron transfer flavoprotein subunit beta [Source:HGNC Symbol;Acc:HGNC:3482]	protein_coding;retained_intron	NA	R_HSA_597592(Post_translational_protein_modification);R_HSA_1428517(The_citric_acid_(TCA)_cycle_and_respiratory_electron_transport);R_HSA_163200(Respiratory_electron_transport,_ATP_synthesis_by_chemiosmotic_coupling,_and_heat_production_by_uncoupling_proteins.);R_HSA_8876725(Protein_methylation);R_HSA_392499(Metabolism_of_proteins);R_HSA_611105(Respiratory_electron_transport);R_HSA_1430728(Metabo…	10.0287	7.1942	7.60591	3.79542	3.23972	3.1735	2.43214	1.28222	1.51389e-11	1.40911e-09	up	yes
ENSG00000141456	PELP1	27043	ENST00000301396;ENST00000574876;ENST00000572293;ENST00000573523;ENST00000571170;ENST00000436683;ENST00000575534;ENST00000571347;ENST00000573506;ENST00000573242	GO:0003682(chromatin binding);GO:0003723(RNA binding);GO:0005515(protein binding);GO:0005634(nucleus);GO:0005654(nucleoplasm);GO:0005730(nucleolus);GO:0005737(cytoplasm);GO:0006364(rRNA processing);GO:0008134(transcription factor binding);GO:0035327(transcriptionally active chromatin);GO:0045944(positive regulation of transcription by RNA polymerase II);GO:0071339(MLL1 complex);GO:0071391(cellula…	NA	K16913	NA	proline, glutamate and leucine rich protein 1 [Source:HGNC Symbol;Acc:HGNC:30134]	protein_coding;retained_intron	DOID:4(disease);DOID:162(cancer);DOID:657(adenoma);DOID:14566(disease_of_cellular_proliferation);DOID:0060072(benign_neoplasm);DOID:0060084(cell_type_benign_neoplasm)	R_HSA_8849473(PTK6_Expression);R_HSA_72312(rRNA_processing);R_HSA_6791226(Major_pathway_of_rRNA_processing_in_the_nucleolus_and_cytosol);R_HSA_8848021(Signaling_by_PTK6);R_HSA_8868773(rRNA_processing_in_the_nucleus_and_cytosol);R_HSA_8953854(Metabolism_of_RNA);R_HSA_162582(Signal_Transduction);R_HSA_9006927(Signaling_by_Non_Receptor_Tyrosine_Kinases)	2.81432	3.30665	3.48528	5.86123	5.79198	6.3004	0.535059	-0.90223	1.68336e-11	1.56212e-09	down	no
ENSG00000198830	HMGN2	3151	ENST00000463817;ENST00000361427;ENST00000493418;ENST00000460563;ENST00000467700;ENST00000479815;ENST00000468388;ENST00000466194;ENST00000464888	GO:0000785(chromatin);GO:0003677(DNA binding);GO:0003723(RNA binding);GO:0005515(protein binding);GO:0005615(extracellular space);GO:0005634(nucleus);GO:0005737(cytoplasm);GO:0031492(nucleosomal DNA binding);GO:0031640(killing of cells of other organism);GO:0061844(antimicrobial humoral immune response mediated by antimicrobial peptide);GO:0061844(antimicrobial humoral immune response mediated by…	NA	K11300	NA	high mobility group nucleosomal binding domain 2 [Source:HGNC Symbol;Acc:HGNC:4986]	processed_transcript;protein_coding	NA	NA	62.789	62.8402	66.1258	106.902	105.977	102.873	0.607296	-0.719527	1.71335e-11	1.58516e-09	down	no
ENSG00000183963	SMTN	6525	ENST00000493335;ENST00000460658;ENST00000333137;ENST00000619644;ENST00000422839;ENST00000489337;ENST00000404574;ENST00000497697;ENST00000504335;ENST00000416786;ENST00000438223;ENST00000624247;ENST00000347557;ENST00000431481;ENST00000426927;ENST00000455608;ENST00000432777;ENST00000475548;ENST00000466272;ENST00000472911;ENST00000482444	GO:0003085(negative regulation of systemic arterial blood pressure);GO:0003779(actin binding);GO:0005515(protein binding);GO:0005737(cytoplasm);GO:0005815(microtubule organizing center);GO:0005856(cytoskeleton);GO:0006939(smooth muscle contraction);GO:0007517(muscle organ development);GO:0008307(structural constituent of muscle);GO:0015629(actin cytoskeleton);GO:0017137(Rab GTPase binding);GO:003…	NA	NA	NA	smoothelin [Source:HGNC Symbol;Acc:HGNC:11126]	retained_intron;protein_coding;processed_transcript	DOID:3996(urinary_system_cancer);DOID:4(disease);DOID:162(cancer);DOID:4007(bladder_carcinoma);DOID:14566(disease_of_cellular_proliferation);DOID:11054(urinary_bladder_cancer);DOID:0050686(organ_system_cancer)	NA	3.65486	3.41136	3.15267	6.09692	6.13365	6.35077	0.549955	-0.862616	1.77811e-11	1.64013e-09	down	no
ENSG00000028277	POU2F2	5452	ENST00000389341;ENST00000560804;ENST00000598842;ENST00000530982;ENST00000526816;ENST00000529067;ENST00000529952;ENST00000524801;ENST00000534559;ENST00000342301;ENST00000532176;ENST00000560398;ENST00000531773;ENST00000558596;ENST00000526831;ENST00000625670	GO:0000790(nuclear chromatin);GO:0000976(transcription regulatory region sequence-specific DNA binding);GO:0000978(RNA polymerase II cis-regulatory region sequence-specific DNA binding);GO:0000981(DNA-binding transcription factor activity, RNA polymerase II-specific);GO:0001228(DNA-binding transcription activator activity, RNA polymerase II-specific);GO:0002335(mature B cell differentiation);GO:0…	05168(Herpes simplex virus 1 infection);05168(Herpes simplex virus 1 infection)	NA	NA	POU class 2 homeobox 2 [Source:HGNC Symbol;Acc:HGNC:9213]	protein_coding;retained_intron;nonsense_mediated_decay;processed_transcript	DOID:1240(leukemia);DOID:2531(hematologic_cancer);DOID:4(disease);DOID:162(cancer);DOID:14566(disease_of_cellular_proliferation);DOID:0060083(immune_system_cancer);DOID:0050686(organ_system_cancer)	R_HSA_74160(Gene_expression_(Transcription));R_HSA_73857(RNA_Polymerase_II_Transcription);R_HSA_6807505(RNA_polymerase_II_transcribes_snRNA_genes)	3.23128	4.96204	5.14764	8.96787	9.71842	9.87265	0.467138	-1.09808	1.79375e-11	1.6496e-09	down	yes
ENSG00000169255	B3GALNT1	8706	ENST00000651689;ENST00000651430;ENST00000651801;ENST00000651686;ENST00000417187;ENST00000651292;ENST00000652593;ENST00000652032;ENST00000652596;ENST00000488170;ENST00000651460;ENST00000652134;ENST00000651254;ENST00000476999;ENST00000392781;ENST00000320474;ENST00000473142;ENST00000494818;ENST00000652309;ENST00000392779;ENST00000651117;ENST00000468268;ENST00000652377;ENST00000651953;ENST00000651282…	GO:0000139(Golgi membrane);GO:0005794(Golgi apparatus);GO:0006486(protein glycosylation);GO:0006687(glycosphingolipid metabolic process);GO:0008375(acetylglucosaminyltransferase activity);GO:0008376(acetylgalactosaminyltransferase activity);GO:0008499(UDP-galactose:beta-N-acetylglucosamine beta-1,3-galactosyltransferase activity);GO:0008532(N-acetyllactosaminide beta-1,3-N-acetylglucosaminyltrans…	00601(Glycosphingolipid biosynthesis - lacto and neolacto series);00603(Glycosphingolipid biosynthesis - globo and isoglobo series);00603(Glycosphingolipid biosynthesis - globo and isoglobo series)	K00719	EC:2.4.1.79	beta-1,3-N-acetylgalactosaminyltransferase 1 (globoside blood group) [Source:HGNC Symbol;Acc:HGNC:918]	protein_coding;retained_intron;processed_transcript	NA	R_HSA_428157(Sphingolipid_metabolism);R_HSA_556833(Metabolism_of_lipids);R_HSA_1660662(Glycosphingolipid_metabolism);R_HSA_1430728(Metabolism)	0.854867	1.39019	1.25954	2.61009	2.74043	3.79068	0.383385	-1.38314	1.86046e-11	1.70585e-09	down	yes
ENSG00000171368	TPPP	11076	ENST00000360578	GO:0000287(magnesium ion binding);GO:0001578(microtubule bundle formation);GO:0003924(GTPase activity);GO:0005515(protein binding);GO:0005634(nucleus);GO:0005737(cytoplasm);GO:0005739(mitochondrion);GO:0005794(Golgi apparatus);GO:0005819(spindle);GO:0005829(cytosol);GO:0005856(cytoskeleton);GO:0005874(microtubule);GO:0007049(cell cycle);GO:0008017(microtubule binding);GO:0014003(oligodendrocyte d…	NA	NA	NA	tubulin polymerization promoting protein [Source:HGNC Symbol;Acc:HGNC:24164]	protein_coding	DOID:4(disease);DOID:162(cancer);DOID:14566(disease_of_cellular_proliferation)	NA	1.31074	1.54909	1.44247	0.183905	0.277346	0.489218	4.5265	2.1784	1.87438e-11	1.71349e-09	up	yes
ENSG00000076356	PLXNA2	5362	ENST00000367033;ENST00000483048;ENST00000480053;ENST00000463510;ENST00000486969;ENST00000460870	GO:0001756(somitogenesis);GO:0002116(semaphorin receptor complex);GO:0005515(protein binding);GO:0005886(plasma membrane);GO:0005887(integral component of plasma membrane);GO:0007162(negative regulation of cell adhesion);GO:0007165(signal transduction);GO:0007166(cell surface receptor signaling pathway);GO:0008360(regulation of cell shape);GO:0016020(membrane);GO:0016021(integral component of mem…	04360(Axon guidance);04360(Axon guidance)	K06820	NA	plexin A2 [Source:HGNC Symbol;Acc:HGNC:9100]	protein_coding;processed_transcript	DOID:4(disease);DOID:5419(schizophrenia);DOID:2468(psychotic_disorder);DOID:1561(cognitive_disorder);DOID:150(disease_of_mental_health)	R_HSA_373755(Semaphorin_interactions);R_HSA_399954(Sema3A_PAK_dependent_Axon_repulsion);R_HSA_416700(Other_semaphorin_interactions);R_HSA_399956(CRMPs_in_Sema3A_signaling);R_HSA_1266738(Developmental_Biology);R_HSA_9675108(Nervous_system_development);R_HSA_399955(SEMA3A_Plexin_repulsion_signaling_by_inhibiting_Integrin_adhesion);R_HSA_422475(Axon_guidance)	1.29395	1.31656	1.51313	2.64244	2.64637	2.54647	0.526291	-0.926068	1.915e-11	1.74544e-09	down	no
ENSG00000091136	LAMB1	3912	ENST00000476039;ENST00000393561;ENST00000393560;ENST00000479448;ENST00000468518;ENST00000393559;ENST00000222399;ENST00000474380;ENST00000470995;ENST00000472714;ENST00000468999;ENST00000491196;ENST00000439976	GO:0005178(integrin binding);GO:0005198(structural molecule activity);GO:0005201(extracellular matrix structural constituent);GO:0005515(protein binding);GO:0005576(extracellular region);GO:0005604(basement membrane);GO:0005606(laminin-1 complex);GO:0005607(laminin-2 complex);GO:0005615(extracellular space);GO:0005788(endoplasmic reticulum lumen);GO:0007155(cell adhesion);GO:0009887(animal organ …	04151(PI3K-Akt signaling pathway);04510(Focal adhesion);04512(ECM-receptor interaction);05145(Toxoplasmosis);05146(Amoebiasis);05165(Human papillomavirus infection);05200(Pathways in cancer);05222(Small cell lung cancer);05222(Small cell lung cancer)	NA	NA	laminin subunit beta 1 [Source:HGNC Symbol;Acc:HGNC:6486]	processed_transcript;protein_coding;retained_intron	DOID:3620(central_nervous_system_cancer);DOID:0050687(cell_type_cancer);DOID:936(brain_disease);DOID:4(disease);DOID:3856(male_reproductive_organ_cancer);DOID:0060085(organ_system_benign_neoplasm);DOID:162(cancer);DOID:0050622(reproductive_organ_benign_neoplasm);DOID:863(nervous_system_disease);DOID:289(endometriosis);DOID:0060095(uterine_benign_neoplasm);DOID:14566(disease_of_cellular_proliferat…	R_HSA_597592(Post_translational_protein_modification);R_HSA_1474244(Extracellular_matrix_organization);R_HSA_9619665(EGR2_and_SOX10_mediated_initiation_of_Schwann_cell_myelination);R_HSA_3000178(ECM_proteoglycans);R_HSA_3000157(Laminin_interactions);R_HSA_6806834(Signaling_by_MET);R_HSA_1266738(Developmental_Biology);R_HSA_162582(Signal_Transduction);R_HSA_3000171(Non_integrin_membrane_ECM_intera…	10.3078	14.104	13.665	21.9874	24.0852	24.0859	0.542727	-0.881701	1.92312e-11	1.74765e-09	down	no
ENSG00000183513	COA5	493753	ENST00000328709;ENST00000480666;ENST00000483527;ENST00000409997;ENST00000466848	GO:0005515(protein binding);GO:0005739(mitochondrion);GO:0033617(mitochondrial respiratory chain complex IV assembly);GO:0033617(mitochondrial respiratory chain complex IV assembly)	04714(Thermogenesis);04714(Thermogenesis)	K18178	NA	cytochrome c oxidase assembly factor 5 [Source:HGNC Symbol;Acc:HGNC:33848]	protein_coding;retained_intron;processed_transcript	NA	NA	10.2402	10.5814	10.4238	5.02548	4.80629	5.6403	2.01947	1.01398	1.97194e-11	1.78673e-09	up	yes
ENSG00000150753	CCT5	22948	ENST00000280326;ENST00000503454;ENST00000511700;ENST00000509846;ENST00000514674;ENST00000508451;ENST00000510326;ENST00000511995;ENST00000503026;ENST00000515390;ENST00000506600;ENST00000423695;ENST00000515676	GO:0000166(nucleotide binding);GO:0003730(mRNA 3'-UTR binding);GO:0005515(protein binding);GO:0005524(ATP binding);GO:0005737(cytoplasm);GO:0005813(centrosome);GO:0005815(microtubule organizing center);GO:0005829(cytosol);GO:0005832(chaperonin-containing T-complex);GO:0005856(cytoskeleton);GO:0005874(microtubule);GO:0006457(protein folding);GO:0007339(binding of sperm to zona pellucida);GO:000961…	NA	K09497	NA	chaperonin containing TCP1 subunit 5 [Source:HGNC Symbol;Acc:HGNC:1618]	protein_coding;nonsense_mediated_decay;retained_intron	DOID:4(disease);DOID:607(paraplegia);DOID:863(nervous_system_disease);DOID:331(central_nervous_system_disease);DOID:7(disease_of_anatomical_entity)	R_HSA_389960(Formation_of_tubulin_folding_intermediates_by_CCT/TriC);R_HSA_390450(Folding_of_actin_by_CCT/TriC);R_HSA_389957(Prefoldin_mediated_transfer_of_substrate__to_CCT/TriC);R_HSA_1852241(Organelle_biogenesis_and_maintenance);R_HSA_5620922(BBSome_mediated_cargo_targeting_to_cilium);R_HSA_389958(Cooperation_of_Prefoldin_and_TriC/CCT__in_actin_and_tubulin_folding);R_HSA_390471(Association_of_…	52.2571	52.3248	50.2326	82.8653	82.9509	84.0886	0.619494	-0.690838	1.98629e-11	1.79444e-09	down	no
ENSG00000109321	AREG	374	ENST00000395748;ENST00000511560	GO:0000139(Golgi membrane);GO:0000165(MAPK cascade);GO:0005125(cytokine activity);GO:0005154(epidermal growth factor receptor binding);GO:0005515(protein binding);GO:0005576(extracellular region);GO:0005615(extracellular space);GO:0005634(nucleus);GO:0005737(cytoplasm);GO:0005789(endoplasmic reticulum membrane);GO:0006888(endoplasmic reticulum to Golgi vesicle-mediated transport);GO:0007165(signa…	04010(MAPK signaling pathway);04012(ErbB signaling pathway);04151(PI3K-Akt signaling pathway);04390(Hippo signaling pathway);05210(Colorectal cancer);05210(Colorectal cancer)	NA	NA	amphiregulin [Source:HGNC Symbol;Acc:HGNC:651]	protein_coding;retained_intron	DOID:2841(asthma);DOID:76(stomach_disease);DOID:1176(bronchial_disease);DOID:0080001(bone_disease);DOID:684(hepatocellular_carcinoma);DOID:1612(breast_cancer);DOID:2531(hematologic_cancer);DOID:17(musculoskeletal_system_disease);DOID:630(genetic_disease);DOID:225(syndrome);DOID:0050687(cell_type_cancer);DOID:850(lung_disease);DOID:3571(liver_cancer);DOID:4(disease);DOID:3451(skin_carcinoma);DOID:…	R_HSA_179812(GRB2_events_in_EGFR_signaling);R_HSA_446203(Asparagine_N_linked_glycosylation);R_HSA_5694530(Cargo_concentration_in_the_ER);R_HSA_180292(GAB1_signalosome);R_HSA_177929(Signaling_by_EGFR);R_HSA_9006931(Signaling_by_Nuclear_Receptors);R_HSA_180336(SHC1_events_in_EGFR_signaling);R_HSA_597592(Post_translational_protein_modification);R_HSA_5683057(MAPK_family_signaling_cascades);R_HSA_164…	74.4329	51.7786	49.3508	25.2089	23.4001	19.0546	2.59463	1.37553	2.0151e-11	1.81513e-09	up	yes
ENSG00000104884	ERCC2	2068	ENST00000391945;ENST00000588652;ENST00000586856;ENST00000391941;ENST00000586131;ENST00000391942;ENST00000586441;ENST00000586737;ENST00000587376;ENST00000646507;ENST00000391944;ENST00000591309	GO:0000019(regulation of mitotic recombination);GO:0000166(nucleotide binding);GO:0000439(transcription factor TFIIH core complex);GO:0000462(maturation of SSU-rRNA from tricistronic rRNA transcript (SSU-rRNA, 5.8S rRNA, LSU-rRNA));GO:0000717(nucleotide-excision repair, DNA duplex unwinding);GO:0001666(response to hypoxia);GO:0001701(in utero embryonic development);GO:0003676(nucleic acid binding…	03022(Basal transcription factors);03420(Nucleotide excision repair);03420(Nucleotide excision repair)	K10844	EC:3.6.4.12	ERCC excision repair 2, TFIIH core complex helicase subunit [Source:HGNC Symbol;Acc:HGNC:3434]	protein_coding;retained_intron;nonsense_mediated_decay	DOID:14227(azoospermia);DOID:684(hepatocellular_carcinoma);DOID:2394(ovarian_cancer);DOID:0002116(pterygium);DOID:1240(leukemia);DOID:10591(pre_eclampsia);DOID:2531(hematologic_cancer);DOID:3744(cervical_squamous_cell_carcinoma);DOID:1324(lung_cancer);DOID:5679(retinal_disease);DOID:12603(acute_leukemia);DOID:630(genetic_disease);DOID:225(syndrome);DOID:0050687(cell_type_cancer);DOID:3571(liver_c…	R_HSA_212436(Generic_Transcription_Pathway);R_HSA_167200(Formation_of_HIV_1_elongation_complex_containing_HIV_1_Tat);R_HSA_73854(RNA_Polymerase_I_Promoter_Clearance);R_HSA_76042(RNA_Polymerase_II_Transcription_Initiation_And_Promoter_Clearance);R_HSA_5696399(Global_Genome_Nucleotide_Excision_Repair_(GG_NER));R_HSA_5696400(Dual_Incision_in_GG_NER);R_HSA_75953(RNA_Polymerase_II_Transcription_Initia…	9.75499	10.424	10.5575	16.1937	19.2292	17.8078	0.57742	-0.792306	2.02657e-11	1.82012e-09	down	no
ENSG00000185085	INTS5	80789	ENST00000330574	GO:0005515(protein binding);GO:0005634(nucleus);GO:0005654(nucleoplasm);GO:0005737(cytoplasm);GO:0005829(cytosol);GO:0016020(membrane);GO:0016021(integral component of membrane);GO:0016180(snRNA processing);GO:0031965(nuclear membrane);GO:0032039(integrator complex);GO:0034472(snRNA 3'-end processing);GO:0042795(snRNA transcription by RNA polymerase II)	NA	K13142	NA	integrator complex subunit 5 [Source:HGNC Symbol;Acc:HGNC:29352]	protein_coding	NA	R_HSA_74160(Gene_expression_(Transcription));R_HSA_73857(RNA_Polymerase_II_Transcription);R_HSA_6807505(RNA_polymerase_II_transcribes_snRNA_genes)	26.7946	23.2653	23.367	12.9026	12.0078	11.2294	2.03174	1.02272	2.04815e-11	1.83414e-09	up	yes
ENSG00000223891	OSER1-DT	100505783	ENST00000660638;ENST00000660193;ENST00000623343;ENST00000442383;ENST00000656858;ENST00000655968;ENST00000660003;ENST00000664132;ENST00000439943;ENST00000435163;ENST00000437730;ENST00000671199	NA	NA	NA	NA	OSER1 divergent transcript [Source:HGNC Symbol;Acc:HGNC:48585]	lncRNA	NA	NA	1.90508	1.66225	1.98811	0.80873	0.759061	0.776139	2.37014	1.24497	2.25575e-11	2.01417e-09	up	yes
ENSG00000155254	MARVELD1	83742	ENST00000285605;ENST00000421644;ENST00000434038	GO:0005634(nucleus);GO:0005737(cytoplasm);GO:0005856(cytoskeleton);GO:0005886(plasma membrane);GO:0007049(cell cycle);GO:0016020(membrane);GO:0016021(integral component of membrane);GO:0019911(structural constituent of myelin sheath);GO:0042552(myelination);GO:0042552(myelination)	NA	NA	NA	MARVEL domain containing 1 [Source:HGNC Symbol;Acc:HGNC:28674]	protein_coding;processed_transcript	NA	NA	3.50363	4.56304	3.8145	7.47362	8.26322	8.01086	0.500309	-0.99911	2.31879e-11	2.06446e-09	down	no
ENSG00000173432	SAA1	6288,6289	ENST00000405158;ENST00000356524;ENST00000649195;ENST00000532858	GO:0000187(activation of MAPK activity);GO:0001664(G protein-coupled receptor binding);GO:0005576(extracellular region);GO:0005881(cytoplasmic microtubule);GO:0006898(receptor-mediated endocytosis);GO:0006953(acute-phase response);GO:0007186(G protein-coupled receptor signaling pathway);GO:0007204(positive regulation of cytosolic calcium ion concentration);GO:0008201(heparin binding);GO:0019221(c…	NA	K17310	NA	serum amyloid A1 [Source:HGNC Symbol;Acc:HGNC:10513]	protein_coding	NA	R_HSA_375276(Peptide_ligand_binding_receptors);R_HSA_975138(TRAF6_mediated_induction_of_NFkB_and_MAP_kinases_upon_TLR7/8_or_9_activation);R_HSA_444473(Formyl_peptide_receptors_bind_formyl_peptides_and_many_other_ligands);R_HSA_5653656(Vesicle_mediated_transport);R_HSA_168179(Toll_Like_Receptor_TLR1:TLR2_Cascade);R_HSA_1280215(Cytokine_Signaling_in_Immune_system);R_HSA_166058(MyD88:MAL(TIRAP)_casc…	156.3	108.641	98.97	325.292	279.044	262.77	0.419684	-1.25262	2.33796e-11	2.07272e-09	down	yes
ENSG00000164176	EDIL3	10085	ENST00000296591;ENST00000380138;ENST00000510271	GO:0005178(integrin binding);GO:0005201(extracellular matrix structural constituent);GO:0005509(calcium ion binding);GO:0005576(extracellular region);GO:0007155(cell adhesion);GO:0007275(multicellular organism development);GO:0010811(positive regulation of cell-substrate adhesion);GO:0046872(metal ion binding);GO:0062023(collagen-containing extracellular matrix);GO:0070062(extracellular exosome);…	NA	NA	NA	EGF like repeats and discoidin domains 3 [Source:HGNC Symbol;Acc:HGNC:3173]	protein_coding;processed_transcript	DOID:684(hepatocellular_carcinoma);DOID:3571(liver_cancer);DOID:4(disease);DOID:162(cancer);DOID:3119(gastrointestinal_system_cancer);DOID:14566(disease_of_cellular_proliferation);DOID:686(liver_carcinoma);DOID:0050686(organ_system_cancer)	NA	4.80074	7.19146	7.36566	13.1161	13.9345	13.3111	0.479609	-1.06007	2.34157e-11	2.07272e-09	down	yes
ENSG00000149503	INCENP	3619	ENST00000278849;ENST00000528037;ENST00000531099;ENST00000533896;ENST00000394818;ENST00000528375	GO:0000070(mitotic sister chromatid segregation);GO:0000281(mitotic cytokinesis);GO:0000775(chromosome, centromeric region);GO:0000776(kinetochore);GO:0000777(condensed chromosome kinetochore);GO:0000793(condensed chromosome);GO:0000795(synaptonemal complex);GO:0000800(lateral element);GO:0000801(central element);GO:0005515(protein binding);GO:0005634(nucleus);GO:0005654(nucleoplasm);GO:0005694(c…	NA	K11515	NA	inner centromere protein [Source:HGNC Symbol;Acc:HGNC:6058]	protein_coding;retained_intron;processed_transcript	NA	R_HSA_194315(Signaling_by_Rho_GTPases);R_HSA_141444(Amplification__of_signal_from_unattached__kinetochores_via_a_MAD2__inhibitory_signal);R_HSA_9648025(EML4_and_NUDC_in_mitotic_spindle_formation);R_HSA_69620(Cell_Cycle_Checkpoints);R_HSA_597592(Post_translational_protein_modification);R_HSA_2467813(Separation_of_Sister_Chromatids);R_HSA_68886(M_Phase);R_HSA_2555396(Mitotic_Metaphase_and_Anaphase)…	10.5183	10.9612	9.99459	21.3712	17.4888	18.9201	0.544722	-0.876409	2.38681e-11	2.1067e-09	down	no
ENSG00000136244	IL6	3569	ENST00000404625;ENST00000258743;ENST00000407492;ENST00000485300;ENST00000406575;ENST00000401651;ENST00000426291;ENST00000464710	GO:0001781(neutrophil apoptotic process);GO:0002314(germinal center B cell differentiation);GO:0002377(immunoglobulin production);GO:0002384(hepatic immune response);GO:0002446(neutrophil mediated immunity);GO:0002548(monocyte chemotaxis);GO:0002675(positive regulation of acute inflammatory response);GO:0002690(positive regulation of leukocyte chemotaxis);GO:0005125(cytokine activity);GO:0005138(…	01521(EGFR tyrosine kinase inhibitor resistance);01523(Antifolate resistance);04060(Cytokine-cytokine receptor interaction);04066(HIF-1 signaling pathway);04068(FoxO signaling pathway);04151(PI3K-Akt signaling pathway);04218(Cellular senescence);04620(Toll-like receptor signaling pathway);04621(NOD-like receptor signaling pathway);04623(Cytosolic DNA-sensing pathway);04625(C-type lectin receptor …	K05405	NA	interleukin 6 [Source:HGNC Symbol;Acc:HGNC:6018]	protein_coding;retained_intron	DOID:9809(hypersensitivity_vasculitis);DOID:2170(vaginitis);DOID:18(urinary_system_disease);DOID:3087(gingivitis);DOID:0080001(bone_disease);DOID:4798(aggressive_systemic_mastocytosis);DOID:0060037(developmental_disorder_of_mental_health);DOID:684(hepatocellular_carcinoma);DOID:12241(beta_thalassemia);DOID:3996(urinary_system_cancer);DOID:13580(cholestasis);DOID:1307(dementia);DOID:5223(infertili…	R_HSA_212436(Generic_Transcription_Pathway);R_HSA_2262752(Cellular_responses_to_stress);R_HSA_9662851(Anti_inflammatory_response_favouring_Leishmania_parasite_infection);R_HSA_2559582(Senescence_Associated_Secretory_Phenotype_(SASP));R_HSA_9660821(ADORA2B_mediated_anti_inflammatory_cytokines_production);R_HSA_597592(Post_translational_protein_modification);R_HSA_5683057(MAPK_family_signaling_casc…	52.6051	36.3604	33.4097	17.8367	14.8842	14.8751	2.57112	1.3624	2.50711e-11	2.20655e-09	up	yes
ENSG00000130827	PLXNA3	55558	ENST00000369682;ENST00000497802;ENST00000482598;ENST00000491066;ENST00000493546;ENST00000480645;ENST00000467463;ENST00000478236	GO:0002116(semaphorin receptor complex);GO:0004888(transmembrane signaling receptor activity);GO:0005515(protein binding);GO:0005886(plasma membrane);GO:0005887(integral component of plasma membrane);GO:0007162(negative regulation of cell adhesion);GO:0007165(signal transduction);GO:0007275(multicellular organism development);GO:0007411(axon guidance);GO:0008360(regulation of cell shape);GO:00160…	04360(Axon guidance);04360(Axon guidance)	K06820	NA	plexin A3 [Source:HGNC Symbol;Acc:HGNC:9101]	protein_coding;retained_intron;processed_transcript	NA	R_HSA_373755(Semaphorin_interactions);R_HSA_399954(Sema3A_PAK_dependent_Axon_repulsion);R_HSA_399956(CRMPs_in_Sema3A_signaling);R_HSA_1266738(Developmental_Biology);R_HSA_9675108(Nervous_system_development);R_HSA_399955(SEMA3A_Plexin_repulsion_signaling_by_inhibiting_Integrin_adhesion);R_HSA_422475(Axon_guidance)	9.36354	9.50604	8.29409	4.89399	4.92569	4.97132	1.8365	0.876959	2.71057e-11	2.37629e-09	up	no
ENSG00000067798	NAV3	89795	ENST00000552895;ENST00000549369;ENST00000397909;ENST00000550042;ENST00000548948;ENST00000550503;ENST00000644176;ENST00000550788;ENST00000547884;ENST00000550673;ENST00000551277	GO:0005515(protein binding);GO:0005524(ATP binding);GO:0005634(nucleus);GO:0005640(nuclear outer membrane);GO:0007026(negative regulation of microtubule depolymerization);GO:0007399(nervous system development);GO:0008017(microtubule binding);GO:0016020(membrane);GO:0022008(neurogenesis);GO:0030336(negative regulation of cell migration);GO:0031116(positive regulation of microtubule polymerization)…	NA	NA	NA	neuron navigator 3 [Source:HGNC Symbol;Acc:HGNC:15998]	protein_coding;processed_transcript;retained_intron	DOID:1240(leukemia);DOID:2531(hematologic_cancer);DOID:0050117(disease_by_infectious_agent);DOID:4(disease);DOID:1564(fungal_infectious_disease);DOID:162(cancer);DOID:14566(disease_of_cellular_proliferation);DOID:0060083(immune_system_cancer);DOID:0050686(organ_system_cancer)	NA	0.894065	1.93551	1.85349	3.71333	4.51342	5.45085	0.342389	-1.54629	2.71545e-11	2.37629e-09	down	yes
ENSG00000153317	ASAP1	50807	ENST00000518721;ENST00000357668;ENST00000519483;ENST00000518957;ENST00000524367;ENST00000521057;ENST00000524018;ENST00000519169;ENST00000520189	GO:0001786(phosphatidylserine binding);GO:0002102(podosome);GO:0005096(GTPase activator activity);GO:0005515(protein binding);GO:0005546(phosphatidylinositol-4,5-bisphosphate binding);GO:0005547(phosphatidylinositol-3,4,5-trisphosphate binding);GO:0005737(cytoplasm);GO:0005829(cytosol);GO:0016020(membrane);GO:0030030(cell projection organization);GO:0031253(cell projection membrane);GO:0043197(de…	04144(Endocytosis);04666(Fc gamma R-mediated phagocytosis);04666(Fc gamma R-mediated phagocytosis)	K12488	NA	ArfGAP with SH3 domain, ankyrin repeat and PH domain 1 [Source:HGNC Symbol;Acc:HGNC:2720]	protein_coding;processed_transcript;retained_intron	DOID:4(disease);DOID:162(cancer);DOID:14566(disease_of_cellular_proliferation)	R_HSA_1852241(Organelle_biogenesis_and_maintenance);R_HSA_5620916(VxPx_cargo_targeting_to_cilium);R_HSA_5620920(Cargo_trafficking_to_the_periciliary_membrane);R_HSA_5617833(Cilium_Assembly)	5.41621	9.29478	8.79642	15.2773	19.6452	18.8525	0.437143	-1.19382	2.74072e-11	2.39159e-09	down	yes
ENSG00000247095	MIR210HG	100506211	ENST00000533920;ENST00000665964;ENST00000500447;ENST00000534540;ENST00000528245	NA	NA	NA	NA	MIR210 host gene [Source:HGNC Symbol;Acc:HGNC:39524]	lncRNA	NA	NA	8.56694	6.36869	5.62807	2.09543	0.714612	0.635139	5.96883	2.57745	2.86205e-11	2.49039e-09	up	yes
ENSG00000286996	AC099332		ENST00000657344	NA	NA	NA	NA	novel transcript	lncRNA	NA	NA	1.075	1.39059	2.40241	0.067776	0	0	71.8249	6.16641	2.87974e-11	2.4987e-09	up	yes
ENSG00000077420	APBB1IP	54518	ENST00000376236;ENST00000356785;ENST00000493857	GO:0002291(T cell activation via T cell receptor contact with antigen bound to MHC molecule on antigen presenting cell);GO:0005515(protein binding);GO:0005737(cytoplasm);GO:0005829(cytosol);GO:0005856(cytoskeleton);GO:0005886(plasma membrane);GO:0005925(focal adhesion);GO:0007165(signal transduction);GO:0016020(membrane);GO:0030027(lamellipodium);GO:0030054(cell junction);GO:0042101(T cell recept…	04015(Rap1 signaling pathway);04611(Platelet activation);04611(Platelet activation)	K17704	NA	amyloid beta precursor protein binding family B member 1 interacting protein [Source:HGNC Symbol;Acc:HGNC:17379]	protein_coding;processed_transcript	DOID:0050687(cell_type_cancer);DOID:4(disease);DOID:162(cancer);DOID:1909(melanoma);DOID:14566(disease_of_cellular_proliferation)	R_HSA_5683057(MAPK_family_signaling_cascades);R_HSA_76009(Platelet_Aggregation_(Plug_Formation));R_HSA_6802949(Signaling_by_RAS_mutants);R_HSA_6802955(Paradoxical_activation_of_RAF_signaling_by_kinase_inactive_BRAF);R_HSA_76002(Platelet_activation,_signaling_and_aggregation);R_HSA_354192(Integrin_signaling);R_HSA_6802952(Signaling_by_BRAF_and_RAF_fusions);R_HSA_372708(p130Cas_linkage_to_MAPK_sign…	2.19117	1.94988	1.41966	4.42834	4.85295	4.7584	0.396071	-1.33617	2.89182e-11	2.50212e-09	down	yes
ENSG00000061656	SPAG4	6676	ENST00000374273;ENST00000463973;ENST00000468248;ENST00000454819;ENST00000498203;ENST00000462896;ENST00000430878	GO:0005198(structural molecule activity);GO:0005515(protein binding);GO:0005634(nucleus);GO:0005635(nuclear envelope);GO:0005637(nuclear inner membrane);GO:0005737(cytoplasm);GO:0005856(cytoskeleton);GO:0005929(cilium);GO:0006998(nuclear envelope organization);GO:0007283(spermatogenesis);GO:0016020(membrane);GO:0016021(integral component of membrane);GO:0030154(cell differentiation);GO:0031514(mo…	NA	K21875	NA	sperm associated antigen 4 [Source:HGNC Symbol;Acc:HGNC:11214]	protein_coding;retained_intron;processed_transcript	NA	NA	11.6769	7.94301	6.49288	3.08757	1.45824	1.72046	4.1672	2.05908	2.90139e-11	2.50335e-09	up	yes
ENSG00000102172	SMS	6611,10743	ENST00000404933;ENST00000379404;ENST00000457085	GO:0005829(cytosol);GO:0006555(methionine metabolic process);GO:0006595(polyamine metabolic process);GO:0006596(polyamine biosynthetic process);GO:0006597(spermine biosynthetic process);GO:0008215(spermine metabolic process);GO:0016740(transferase activity);GO:0016768(spermine synthase activity);GO:0070062(extracellular exosome);GO:0070062(extracellular exosome)	00270(Cysteine and methionine metabolism);00330(Arginine and proline metabolism);00410(beta-Alanine metabolism);00480(Glutathione metabolism);00480(Glutathione metabolism)	K00802	EC:2.5.1.22	spermine synthase [Source:HGNC Symbol;Acc:HGNC:11123]	protein_coding	DOID:0060037(developmental_disorder_of_mental_health);DOID:225(syndrome);DOID:4(disease);DOID:1059(intellectual_disability);DOID:150(disease_of_mental_health);DOID:0060038(specific_developmental_disorder)	R_HSA_71291(Metabolism_of_amino_acids_and_derivatives);R_HSA_351202(Metabolism_of_polyamines);R_HSA_1430728(Metabolism)	46.2316	46.8679	48.0152	74.6334	76.0973	78.3335	0.616049	-0.698883	2.92834e-11	2.51952e-09	down	no
ENSG00000110013	SIAE	54414	ENST00000263593;ENST00000436137;ENST00000545756;ENST00000533613;ENST00000618733	GO:0001681(sialate O-acetylesterase activity);GO:0002682(regulation of immune system process);GO:0005576(extracellular region);GO:0005615(extracellular space);GO:0005764(lysosome);GO:0005975(carbohydrate metabolic process);GO:0016787(hydrolase activity);GO:0052689(carboxylic ester hydrolase activity);GO:0070062(extracellular exosome);GO:0070062(extracellular exosome)	NA	K05970	EC:3.1.1.53	sialic acid acetylesterase [Source:HGNC Symbol;Acc:HGNC:18187]	protein_coding;retained_intron	NA	NA	9.43602	11.524	11.3105	5.42821	6.05637	5.65119	1.88323	0.913206	2.97507e-11	2.55258e-09	up	no
ENSG00000101194	SLC17A9	63910	ENST00000488738;ENST00000411611;ENST00000483113;ENST00000370349;ENST00000459704;ENST00000370351;ENST00000487303	GO:0005515(protein binding);GO:0006887(exocytosis);GO:0016020(membrane);GO:0016021(integral component of membrane);GO:0022857(transmembrane transporter activity);GO:0055085(transmembrane transport);GO:0055085(transmembrane transport)	NA	K12303	NA	solute carrier family 17 member 9 [Source:HGNC Symbol;Acc:HGNC:16192]	processed_transcript;protein_coding	NA	NA	4.27106	6.15284	4.97021	9.60645	10.1403	10.2035	0.51399	-0.960187	3.07853e-11	2.63399e-09	down	no
ENSG00000148344	PTGES	9536	ENST00000340607;ENST00000481476	GO:0001516(prostaglandin biosynthetic process);GO:0002526(acute inflammatory response);GO:0002544(chronic inflammatory response);GO:0004364(glutathione transferase activity);GO:0004602(glutathione peroxidase activity);GO:0004667(prostaglandin-D synthase activity);GO:0005515(protein binding);GO:0005641(nuclear envelope lumen);GO:0005737(cytoplasm);GO:0005789(endoplasmic reticulum membrane);GO:0006…	00590(Arachidonic acid metabolism);00590(Arachidonic acid metabolism)	K15729	EC:5.3.99.3	prostaglandin E synthase [Source:HGNC Symbol;Acc:HGNC:9599]	protein_coding;processed_transcript	DOID:0080001(bone_disease);DOID:684(hepatocellular_carcinoma);DOID:17(musculoskeletal_system_disease);DOID:0050687(cell_type_cancer);DOID:3571(liver_cancer);DOID:4(disease);DOID:0050828(artery_disease);DOID:1749(squamous_cell_carcinoma);DOID:409(liver_disease);DOID:77(gastrointestinal_system_disease);DOID:2349(arteriosclerosis);DOID:848(arthritis);DOID:162(cancer);DOID:1936(atherosclerosis);DOID:…	R_HSA_8978868(Fatty_acid_metabolism);R_HSA_2142753(Arachidonic_acid_metabolism);R_HSA_556833(Metabolism_of_lipids);R_HSA_2162123(Synthesis_of_Prostaglandins_(PG)_and_Thromboxanes_(TX));R_HSA_1430728(Metabolism)	85.0706	52.6884	56.0965	27.6706	17.3354	14.4864	3.25849	1.7042	3.42578e-11	2.91908e-09	up	yes
ENSG00000147010	SH3KBP1	30011	ENST00000397821;ENST00000379716;ENST00000379698;ENST00000379726;ENST00000379697;ENST00000477102;ENST00000494961	GO:0005515(protein binding);GO:0005737(cytoplasm);GO:0005829(cytosol);GO:0005856(cytoskeleton);GO:0005886(plasma membrane);GO:0005911(cell-cell junction);GO:0005925(focal adhesion);GO:0006897(endocytosis);GO:0006915(apoptotic process);GO:0007010(cytoskeleton organization);GO:0007015(actin filament organization);GO:0007267(cell-cell signaling);GO:0007411(axon guidance);GO:0008360(regulation of cel…	04144(Endocytosis);04144(Endocytosis)	K12470	NA	SH3 domain containing kinase binding protein 1 [Source:HGNC Symbol;Acc:HGNC:13867]	protein_coding;processed_transcript	NA	R_HSA_177929(Signaling_by_EGFR);R_HSA_983695(Antigen_activates_B_Cell_Receptor_(BCR)_leading_to_generation_of_second_messengers);R_HSA_5653656(Vesicle_mediated_transport);R_HSA_6807004(Negative_regulation_of_MET_activity);R_HSA_199991(Membrane_Trafficking);R_HSA_168256(Immune_System);R_HSA_8875360(InlB_mediated_entry_of_Listeria_monocytogenes_into_host_cell);R_HSA_8876384(Listeria_monocytogenes_e…	21.7288	25.9995	25.8432	41.1235	39.0524	42.6457	0.599012	-0.739344	3.43075e-11	2.91908e-09	down	no
ENSG00000126561	STAT5A	6776	ENST00000345506;ENST00000546010;ENST00000478897;ENST00000479417;ENST00000587646;ENST00000590949;ENST00000469124;ENST00000591556;ENST00000444283	GO:0000790(nuclear chromatin);GO:0000978(RNA polymerase II cis-regulatory region sequence-specific DNA binding);GO:0000981(DNA-binding transcription factor activity, RNA polymerase II-specific);GO:0001228(DNA-binding transcription activator activity, RNA polymerase II-specific);GO:0001938(positive regulation of endothelial cell proliferation);GO:0003677(DNA binding);GO:0003700(DNA-binding transcr…	04012(ErbB signaling pathway);04217(Necroptosis);04630(Jak-STAT signaling pathway);04658(Th1 and Th2 cell differentiation);04659(Th17 cell differentiation);04917(Prolactin signaling pathway);04933(AGE-RAGE signaling pathway in diabetic complications);05161(Hepatitis B);05162(Measles);05166(Human T-cell leukemia virus 1 infection);05200(Pathways in cancer);05203(Viral carcinogenesis);05220(Chronic…	K11223	NA	signal transducer and activator of transcription 5A [Source:HGNC Symbol;Acc:HGNC:11366]	protein_coding;retained_intron	DOID:1240(leukemia);DOID:1612(breast_cancer);DOID:3458(breast_adenocarcinoma);DOID:2531(hematologic_cancer);DOID:0050687(cell_type_cancer);DOID:4(disease);DOID:234(colon_adenocarcinoma);DOID:1749(squamous_cell_carcinoma);DOID:8432(polycythemia);DOID:9256(colorectal_cancer);DOID:5672(large_intestine_cancer);DOID:3459(breast_carcinoma);DOID:162(cancer);DOID:3119(gastrointestinal_system_cancer);DOID…	R_HSA_982772(Growth_hormone_receptor_signaling);R_HSA_512988(Interleukin_3,_Interleukin_5_and_GM_CSF_signaling);R_HSA_9669938(Signaling_by_KIT_in_disease);R_HSA_9006335(Signaling_by_Erythropoietin);R_HSA_8983432(Interleukin_15_signaling);R_HSA_9703465(Signaling_by_FLT3_fusion_proteins);R_HSA_1280215(Cytokine_Signaling_in_Immune_system);R_HSA_9020558(Interleukin_2_signaling);R_HSA_451927(Interleuk…	2.22491	1.64258	1.89865	4.04191	4.79042	4.30703	0.438845	-1.18822	3.44116e-11	2.91985e-09	down	yes
ENSG00000205413	SAMD9	54809	ENST00000379958;ENST00000620985;ENST00000446617	GO:0005515(protein binding);GO:0005737(cytoplasm);GO:0005829(cytosol);GO:0034058(endosomal vesicle fusion);GO:0043231(intracellular membrane-bounded organelle);GO:0043231(intracellular membrane-bounded organelle)	NA	NA	NA	sterile alpha motif domain containing 9 [Source:HGNC Symbol;Acc:HGNC:1348]	protein_coding	DOID:4(disease);DOID:0050828(artery_disease);DOID:2349(arteriosclerosis);DOID:0014667(disease_of_metabolism);DOID:162(cancer);DOID:1936(atherosclerosis);DOID:14566(disease_of_cellular_proliferation);DOID:0050032(mineral_metabolism_disease);DOID:1287(cardiovascular_system_disease);DOID:2348(arteriosclerotic_cardiovascular_disease);DOID:0060158(acquired_metabolic_disease);DOID:178(vascular_disease)…	NA	5.2311	4.66836	4.76047	8.54535	8.64149	10.5078	0.529343	-0.917726	3.48082e-11	2.94537e-09	down	no
ENSG00000129353	SLC44A2	57153	ENST00000586078;ENST00000588214;ENST00000407327;ENST00000335757;ENST00000590382;ENST00000588465;ENST00000590475;ENST00000589561;ENST00000588393;ENST00000592293;ENST00000590857;ENST00000588688	GO:0005739(mitochondrion);GO:0005765(lysosomal membrane);GO:0005886(plasma membrane);GO:0006656(phosphatidylcholine biosynthetic process);GO:0015220(choline transmembrane transporter activity);GO:0015871(choline transport);GO:0016020(membrane);GO:0016021(integral component of membrane);GO:0022857(transmembrane transporter activity);GO:0035579(specific granule membrane);GO:0043123(positive regulat…	05231(Choline metabolism in cancer);05231(Choline metabolism in cancer)	K15377	NA	solute carrier family 44 member 2 [Source:HGNC Symbol;Acc:HGNC:17292]	protein_coding;processed_transcript;retained_intron;nonsense_mediated_decay	NA	R_HSA_382551(Transport_of_small_molecules);R_HSA_425407(SLC_mediated_transmembrane_transport);R_HSA_168249(Innate_Immune_System);R_HSA_168256(Immune_System);R_HSA_1483206(Glycerophospholipid_biosynthesis);R_HSA_6798695(Neutrophil_degranulation);R_HSA_425366(Transport_of_bile_salts_and_organic_acids,_metal_ions_and_amine_compounds);R_HSA_556833(Metabolism_of_lipids);R_HSA_1483257(Phospholipid_meta…	19.1893	20.5456	20.3549	33.9202	35.3164	31.6842	0.595416	-0.748031	3.60582e-11	3.04275e-09	down	no
ENSG00000112308	C6orf62	81688	ENST00000378119;ENST00000378102	GO:0003674(molecular_function);GO:0005622(intracellular);GO:0008150(biological_process);GO:0008150(biological_process)	NA	NA	NA	chromosome 6 open reading frame 62 [Source:HGNC Symbol;Acc:HGNC:20998]	protein_coding	NA	NA	39.1445	44.8667	48.2267	68.7327	83.9139	84.9644	0.556531	-0.845466	3.72668e-11	3.13613e-09	down	no
[truncated: 32,480 more rows]
